# Supplementary material for: Insights into gemcitabine resistance in pancreatic cancer: association with metabolic reprogramming and TP53 pathogenicity in patient derived xenografts
Source: J Transl Med. 2024 Aug 5;22:733. doi: 10.1186/s12967-024-05528-6 (PMC11301937; doi:10.1186/s12967-024-05528-6)
Supplement: Supplementary file 3 — Supplementary Material 3: Additional File 3: Table S1. Differentially expressed genes at baseline in gemcitabine-sensitive vs. gemcitabine-resistant models with unadjusted p < 0.001. Table S2. Significant differences in drug-associated changes in gene expression (i.e., deltas post-treatment vs. baseline) between sensitive and resistant models. Table S3. Significantly enriched gene sets between gemcitabine sensitive and resistant PDAC models at baseline. Table S4. Significantly enriched gene sets for genes with different drug-induced expression profiles between gemcitabine sensitive and resistant PDAC models. Table S5. Genes from MSigDB’s cancer hallmark gene sets with drug-induced expression changes significantly correlated with TGI%. Table S6. Significantly enriched pathways in 96 metabolic pathway gene sets. Table S7. Genes in glycolysis and OXPHOS pathways for which gemcitabine-induced expression changes were significantly correlated with TGI%. Table S8. Prevalence of TP53 mutational categories stratified by gemcitabine response status in the Yang and Novartis datasets. Fisher’s exact text p values are indicated for each dataset. Table S9. Significance of the effect of TP53 pathogenic status effect and differences in expression or expression changes on TGI% at 21 days for p53 target genes adjusted for TP53 effect or gene effect. [file 12967_2024_5528_MOESM3_ESM.xlsx]

## Sheet: Table_S1
Additional File 3: Table S1. Differentially expressed genes at baseline in gemcitabine-sensitive vs. gemcitabine-resistant models with unadjusted p < 0.001.
Genes with higher expression in resistant models are in orange font. Genes that satisfy both |log2FC| ≥ 1 and FDR adjusted p < 0.05 criteria are highlighted.
Columns represent standard DESeq2 output [Love et al. Genome Biol. 2014, 15:550; Love et al. F1000Research. 2016, 4: 1070; DESeq2 Reference Manual]: baseMean = the average of the normalized count values, dividing by size factors, taken over all samples, where size factors were estimated by DESeq2 and account for the differences in sequencing depth. log2FC = log2 fold-change between sensitive and …
lfcSE = the standard error estimate for the log2FC estimate; stat = The value of the DESeq2-generated Wald test statistic for the gene or transcript; Parametric p-value: Wald test p-value prior to FDR adjustment; FDR = false discovery rate adjusted p-value for multiple testing.
Nb	Gene	baseMean	log2FC	lfcSE	stat	p value	FDR	Higher baseline expression in:	FDR evaluation	|Log2FC| evaluation	Protein name	HALLMARK gene sets that contain this gene
1	IL33	37.2951	-2.05521	0.427611	-4.80626	1.53783e-06	0.0177327	resistant models	FDR adjusted p < 0.05	|log2FC| ≥ 1 (i.e., |FC| ≥ 2)	Interleukin-33	HALLMARK_KRAS_SIGNALING_UP
2	KLF15	12.661	-1.86814	0.422662	-4.41995	9.8726e-06	0.032786	resistant models	FDR adjusted p < 0.05	|log2FC| ≥ 1 (i.e., |FC| ≥ 2)	Krueppel-like factor 15
3	HHIPL2	11.1247	-1.84598	0.42782	-4.31485	1.59711e-05	0.0388938	resistant models	FDR adjusted p < 0.05	|log2FC| ≥ 1 (i.e., |FC| ≥ 2)	HHIP-like protein 2
4	GCAT	95.9521	-1.16289	0.282965	-4.10966	3.96234e-05	0.0441514	resistant models	FDR adjusted p < 0.05	|log2FC| ≥ 1 (i.e., |FC| ≥ 2)	2-amino-3-ketobutyrate coenzyme A ligase, mitochondrial
5	IL12RB1	21.4594	1.72589	0.382575	4.51126	6.44441e-06	0.032786	sensitive models	FDR adjusted p < 0.05	|log2FC| ≥ 1 (i.e., |FC| ≥ 2)	Interleukin-12 receptor subunit beta-1	HALLMARK_ALLOGRAFT_REJECTION, HALLMARK_IL6_JAK_STAT3_SIGNALING
6	DDX60	3646.44	1.12556	0.264075	4.26225	2.02378e-05	0.0388938	sensitive models	FDR adjusted p < 0.05	|log2FC| ≥ 1 (i.e., |FC| ≥ 2)	Probable ATP-dependent RNA helicase DDX60	HALLMARK_INTERFERON_ALPHA_RESPONSE, HALLMARK_INTERFERON_GAMMA_RESPONSE
7	MYBPC1	382.999	2.1095	0.423899	4.97643	6.47666e-07	0.0149365	sensitive models	FDR adjusted p < 0.05	|log2FC| ≥ 1 (i.e., |FC| ≥ 2)	Myosin-binding protein C, slow-type
8	STARD9	25.0588	1.79767	0.415396	4.32762	1.50729e-05	0.0388938	sensitive models	FDR adjusted p < 0.05	|log2FC| ≥ 1 (i.e., |FC| ≥ 2)	StAR-related lipid transfer protein 9
9	LOC100132077	79.7814	1.14068	0.271851	4.19596	2.71715e-05	0.0417752	sensitive models	FDR adjusted p < 0.05	|log2FC| ≥ 1 (i.e., |FC| ≥ 2)
10	ESAM	95.1606	1.55439	0.373645	4.16007	3.18146e-05	0.0441514	sensitive models	FDR adjusted p < 0.05	|log2FC| ≥ 1 (i.e., |FC| ≥ 2)	Endothelial cell-selective adhesion molecule
11	PGM3	704.533	-0.778529	0.185123	-4.20548	2.60529e-05	0.0417752	resistant models	FDR adjusted p < 0.05		Phosphoacetylglucosamine mutase	HALLMARK_ANDROGEN_RESPONSE
12	ABLIM1	6032.79	-0.848395	0.207578	-4.08711	4.36776e-05	0.045786	resistant models	FDR adjusted p < 0.05		Actin-binding LIM protein 1	HALLMARK_ESTROGEN_RESPONSE_EARLY, HALLMARK_MYOGENESIS
13	GMPPA	463.462	-0.532026	0.118417	-4.49283	7.02836e-06	0.032786	resistant models	FDR adjusted p < 0.05		Mannose-1-phosphate guanyltransferase alpha	HALLMARK_GLYCOLYSIS
14	ABCB6	311.599	-0.717522	0.167915	-4.27313	1.92752e-05	0.0388938	resistant models	FDR adjusted p < 0.05		ATP-binding cassette sub-family B member 6	HALLMARK_GLYCOLYSIS, HALLMARK_HEME_METABOLISM
15	PSMC4	1233.9	-0.698678	0.169086	-4.13209	3.59485e-05	0.0441514	resistant models	FDR adjusted p < 0.05		26S proteasome regulatory subunit 6B	HALLMARK_GLYCOLYSIS, HALLMARK_MTORC1_SIGNALING, HALLMARK_MYC_TARGETS_V1
16	SDF2L1	84.5742	-0.945601	0.228284	-4.14221	3.43969e-05	0.0441514	resistant models	FDR adjusted p < 0.05		Stromal cell-derived factor 2-like protein 1	HALLMARK_MTORC1_SIGNALING
17	HDDC2	151.426	-0.848083	0.191951	-4.41822	9.95153e-06	0.032786	resistant models	FDR adjusted p < 0.05		5'-deoxynucleotidase HDDC2	HALLMARK_MYC_TARGETS_V1
18	COX7A2	490.958	-0.706089	0.164726	-4.28644	1.81559e-05	0.0388938	resistant models	FDR adjusted p < 0.05		Cytochrome c oxidase subunit 7A2, mitochondrial	HALLMARK_OXIDATIVE_PHOSPHORYLATION
19	PRKRA	468.996	-0.55844	0.132396	-4.21795	2.4653e-05	0.0417752	resistant models	FDR adjusted p < 0.05		Interferon-inducible double-stranded RNA-dependent protein kinase activator A
20	TDRD7	584.119	0.826177	0.185024	4.46524	7.99788e-06	0.032786	sensitive models	FDR adjusted p < 0.05		Tudor domain-containing protein 7	HALLMARK_INTERFERON_ALPHA_RESPONSE, HALLMARK_INTERFERON_GAMMA_RESPONSE
21	AL137535	192.658	0.859575	0.208725	4.11821	3.81826e-05	0.0441514	sensitive models	FDR adjusted p < 0.05
22	TMEM245	2319.06	0.666741	0.16237	4.1063	4.02038e-05	0.0441514	sensitive models	FDR adjusted p < 0.05		Transmembrane protein 245
23	ME1	314.608	-1.16054	0.34844	-3.33066	0.000866398	0.199423	resistant models		|log2FC| ≥ 1 (i.e., |FC| ≥ 2)	NADP-dependent malic enzyme	HALLMARK_ADIPOGENESIS, HALLMARK_COMPLEMENT, HALLMARK_FATTY_ACID_METABOLISM, HALLMARK_GLYCOLYSIS, HALLMARK_MTORC1_SIGNALING
24	SGK1	467.378	-1.37085	0.381658	-3.59182	0.000328375	0.144069	resistant models		|log2FC| ≥ 1 (i.e., |FC| ≥ 2)	Serine/threonine-protein kinase Sgk1	HALLMARK_ANDROGEN_RESPONSE, HALLMARK_ESTROGEN_RESPONSE_LATE, HALLMARK_KRAS_SIGNALING_DN, HALLMARK_TNFA_SIGNALING_VIA_NFKB
25	STC1	59.683	-1.41661	0.425609	-3.32843	0.000873373	0.199423	resistant models		|log2FC| ≥ 1 (i.e., |FC| ≥ 2)	Stanniocalcin-1	HALLMARK_ANGIOGENESIS, HALLMARK_GLYCOLYSIS, HALLMARK_HYPOXIA, HALLMARK_MTORC1_SIGNALING
26	COL16A1	229.832	-1.34146	0.339938	-3.94618	7.94092e-05	0.0631495	resistant models		|log2FC| ≥ 1 (i.e., |FC| ≥ 2)	Collagen alpha-1(XVI) chain	HALLMARK_APICAL_JUNCTION, HALLMARK_EPITHELIAL_MESENCHYMAL_TRANSITION
27	CD55	4498.77	-1.25021	0.351365	-3.55815	0.000373473	0.149251	resistant models		|log2FC| ≥ 1 (i.e., |FC| ≥ 2)	Complement decay-accelerating factor	HALLMARK_COMPLEMENT, HALLMARK_INFLAMMATORY_RESPONSE
28	IGSF1	19.6356	-1.51889	0.417455	-3.63845	0.000274288	0.134588	resistant models		|log2FC| ≥ 1 (i.e., |FC| ≥ 2)	Immunoglobulin superfamily member 1	HALLMARK_ESTROGEN_RESPONSE_LATE
29	TSPAN7	4.74058	-1.68624	0.427119	-3.94793	7.88309e-05	0.0631495	resistant models		|log2FC| ≥ 1 (i.e., |FC| ≥ 2)	Tetraspanin-7	HALLMARK_KRAS_SIGNALING_UP
30	MYO16	23.8891	-1.62863	0.410441	-3.96801	7.24743e-05	0.0631495	resistant models		|log2FC| ≥ 1 (i.e., |FC| ≥ 2)	Unconventional myosin-XVI
31	CCDC141	13.3335	-1.60976	0.427949	-3.76158	0.000168843	0.105063	resistant models		|log2FC| ≥ 1 (i.e., |FC| ≥ 2)	Coiled-coil domain-containing protein 141
32	BC070061	26.704	-1.58959	0.425501	-3.7358	0.000187119	0.110649	resistant models		|log2FC| ≥ 1 (i.e., |FC| ≥ 2)
33	POTEM	13.774	-1.58259	0.426717	-3.70877	0.000208272	0.114361	resistant models		|log2FC| ≥ 1 (i.e., |FC| ≥ 2)	Putative POTE ankyrin domain family member M
34	WASH6P	83.067	-1.00364	0.271565	-3.69574	0.000219245	0.116086	resistant models		|log2FC| ≥ 1 (i.e., |FC| ≥ 2)	WAS protein family homolog 6
35	ELAC2	670.659	-1.01096	0.279257	-3.62017	0.000294414	0.141454	resistant models		|log2FC| ≥ 1 (i.e., |FC| ≥ 2)	Zinc phosphodiesterase ELAC protein 2
36	NELL2	46.4268	-1.51667	0.42292	-3.58619	0.00033555	0.144069	resistant models		|log2FC| ≥ 1 (i.e., |FC| ≥ 2)	Protein kinase C-binding protein NELL2
37	SHROOM4	17.123	-1.50098	0.42404	-3.53971	0.000400565	0.149251	resistant models		|log2FC| ≥ 1 (i.e., |FC| ≥ 2)	Protein Shroom4
38	IGFALS	8.52487	-1.48191	0.421762	-3.51361	0.000442062	0.151084	resistant models		|log2FC| ≥ 1 (i.e., |FC| ≥ 2)	Insulin-like growth factor-binding protein complex acid labile subunit
39	PDE3B	159.306	-1.45484	0.415262	-3.50343	0.00045931	0.151323	resistant models		|log2FC| ≥ 1 (i.e., |FC| ≥ 2)	cGMP-inhibited 3',5'-cyclic phosphodiesterase 3B
40	HS3ST3B1	4.30733	-1.46818	0.427835	-3.43166	0.000599893	0.166512	resistant models		|log2FC| ≥ 1 (i.e., |FC| ≥ 2)	Heparan sulfate glucosamine 3-O-sulfotransferase 3B1
41	PLEKHB1	485.703	-1.0949	0.328057	-3.33752	0.000845297	0.199423	resistant models		|log2FC| ≥ 1 (i.e., |FC| ≥ 2)	Pleckstrin homology domain-containing family B member 1
42	NIM1	5.77606	-1.39929	0.419872	-3.33266	0.000860186	0.199423	resistant models		|log2FC| ≥ 1 (i.e., |FC| ≥ 2)	Serine/threonine-protein kinase NIM1
43	KLK1	72.6291	1.24933	0.348447	3.58542	0.000336539	0.144069	sensitive models		|log2FC| ≥ 1 (i.e., |FC| ≥ 2)	Kallikrein-1	HALLMARK_COMPLEMENT
44	OXTR	165.31	1.48947	0.420952	3.53835	0.000402637	0.149251	sensitive models		|log2FC| ≥ 1 (i.e., |FC| ≥ 2)	Oxytocin receptor	HALLMARK_EPITHELIAL_MESENCHYMAL_TRANSITION
45	GBP4	409.565	1.22862	0.372481	3.29849	0.000972065	0.210502	sensitive models		|log2FC| ≥ 1 (i.e., |FC| ≥ 2)	Guanylate-binding protein 4	HALLMARK_IL2_STAT5_SIGNALING, HALLMARK_INTERFERON_ALPHA_RESPONSE, HALLMARK_INTERFERON_GAMMA_RESPONSE
46	LAMP3	254.517	1.19942	0.323334	3.70955	0.000207629	0.114361	sensitive models		|log2FC| ≥ 1 (i.e., |FC| ≥ 2)	Lysosome-associated membrane glycoprotein 3	HALLMARK_INFLAMMATORY_RESPONSE, HALLMARK_INTERFERON_ALPHA_RESPONSE
47	HERC6	957.559	1.00645	0.285309	3.52757	0.000419391	0.149251	sensitive models		|log2FC| ≥ 1 (i.e., |FC| ≥ 2)	Probable E3 ubiquitin-protein ligase HERC6	HALLMARK_INTERFERON_ALPHA_RESPONSE, HALLMARK_INTERFERON_GAMMA_RESPONSE
48	OASL	506.522	1.07368	0.311445	3.4474	0.000565999	0.163902	sensitive models		|log2FC| ≥ 1 (i.e., |FC| ≥ 2)	2'-5'-oligoadenylate synthase-like protein	HALLMARK_INTERFERON_ALPHA_RESPONSE, HALLMARK_INTERFERON_GAMMA_RESPONSE
49	ZPLD1	31.7388	1.71908	0.427092	4.02508	5.6955e-05	0.0525399	sensitive models		|log2FC| ≥ 1 (i.e., |FC| ≥ 2)	Zona pellucida-like domain-containing protein 1
50	SCIMP	4.4454	1.66702	0.425502	3.91777	8.93731e-05	0.0687041	sensitive models		|log2FC| ≥ 1 (i.e., |FC| ≥ 2)	SLP adapter and CSK-interacting membrane protein
51	AMZ1	22.9022	1.63696	0.425059	3.85113	0.000117576	0.0821675	sensitive models		|log2FC| ≥ 1 (i.e., |FC| ≥ 2)	Archaemetzincin-1
52	LOC100507244	11.9111	1.08205	0.299721	3.6102	0.000305964	0.144003	sensitive models		|log2FC| ≥ 1 (i.e., |FC| ≥ 2)
53	CYP2U1	45.7704	1.27494	0.357401	3.56724	0.000360756	0.149251	sensitive models		|log2FC| ≥ 1 (i.e., |FC| ≥ 2)	Cytochrome P450 2U1
54	HIF1A-AS2	62.8324	1.21459	0.346078	3.50958	0.000448819	0.151084	sensitive models		|log2FC| ≥ 1 (i.e., |FC| ≥ 2)
55	GPR176	75.2385	1.43709	0.41269	3.48224	0.000497228	0.157083	sensitive models		|log2FC| ≥ 1 (i.e., |FC| ≥ 2)	G-protein coupled receptor 176
56	MASP1	30.6404	1.48534	0.427353	3.47566	0.000509597	0.158815	sensitive models		|log2FC| ≥ 1 (i.e., |FC| ≥ 2)	Mannan-binding lectin serine protease 1
57	SH2D3C	2.97658	1.47048	0.425181	3.45847	0.000543243	0.163902	sensitive models		|log2FC| ≥ 1 (i.e., |FC| ≥ 2)	SH2 domain-containing protein 3C
58	CNGA1	41.5797	1.43873	0.417285	3.44782	0.000565122	0.163902	sensitive models		|log2FC| ≥ 1 (i.e., |FC| ≥ 2)	cGMP-gated cation channel alpha-1
59	SERPINB7	113.035	1.43963	0.417994	3.44413	0.000572895	0.163902	sensitive models		|log2FC| ≥ 1 (i.e., |FC| ≥ 2)	Serpin B7
60	HERC5	273.626	1.2379	0.360832	3.43068	0.000602062	0.166512	sensitive models		|log2FC| ≥ 1 (i.e., |FC| ≥ 2)	E3 ISG15--protein ligase HERC5
61	DUOXA2	305.847	1.44334	0.427547	3.37586	0.000735867	0.184463	sensitive models		|log2FC| ≥ 1 (i.e., |FC| ≥ 2)	Dual oxidase maturation factor 2
62	DKFZp667P0924	309.436	1.05747	0.314153	3.3661	0.000762379	0.18557	sensitive models		|log2FC| ≥ 1 (i.e., |FC| ≥ 2)
63	DDT	347.164	-0.69623	0.196695	-3.53965	0.000400662	0.149251	resistant models			D-dopachrome decarboxylase	HALLMARK_ADIPOGENESIS, HALLMARK_XENOBIOTIC_METABOLISM
64	BCKDHB	235.643	-0.722935	0.203408	-3.55411	0.000379265	0.149251	resistant models			2-oxoisovalerate dehydrogenase subunit beta, mitochondrial	HALLMARK_FATTY_ACID_METABOLISM, HALLMARK_UV_RESPONSE_DN
65	NUP50	1615.89	-0.607485	0.177908	-3.4146	0.000638762	0.170271	resistant models			Nuclear pore complex protein Nup50	HALLMARK_G2M_CHECKPOINT
66	NDUFAF4	96.3301	-0.718438	0.189481	-3.7916	0.000149678	0.101526	resistant models			NADH dehydrogenase [ubiquinone] 1 alpha subcomplex assembly factor 4	HALLMARK_MYC_TARGETS_V2
67	NDUFA4	828.494	-0.511023	0.146412	-3.49032	0.000482448	0.154531	resistant models			Cytochrome c oxidase subunit NDUFA4	HALLMARK_OXIDATIVE_PHOSPHORYLATION
68	NDUFS1	1336.59	-0.287797	0.087204	-3.30027	0.000965909	0.210502	resistant models			NADH-ubiquinone oxidoreductase 75 kDa subunit, mitochondrial	HALLMARK_OXIDATIVE_PHOSPHORYLATION
69	NUDT15	263.313	-0.713234	0.18051	-3.95121	7.77566e-05	0.0631495	resistant models			Nucleotide triphosphate diphosphatase NUDT15	HALLMARK_P53_PATHWAY
70	ARFGAP3	946.095	-0.761717	0.218077	-3.49289	0.000477826	0.154531	resistant models			ADP-ribosylation factor GTPase-activating protein 3	HALLMARK_PROTEIN_SECRETION
71	HERPUD1	949.971	-0.556591	0.161082	-3.45532	0.000549635	0.163902	resistant models			Homocysteine-responsive endoplasmic reticulum-resident ubiquitin-like domain member 1 protein	HALLMARK_UNFOLDED_PROTEIN_RESPONSE
72	WIPI1	240.425	-0.754633	0.229093	-3.294	0.000987714	0.210914	resistant models			WD repeat domain phosphoinositide-interacting protein 1	HALLMARK_UNFOLDED_PROTEIN_RESPONSE
73	IBTK	1686.63	-0.726218	0.180409	-4.02541	5.68769e-05	0.0525399	resistant models			Inhibitor of Bruton tyrosine kinase
74	BRAT1	548.345	-0.495806	0.127066	-3.90195	9.54204e-05	0.0687966	resistant models			BRCA1-associated ATM activator 1
75	SEC63	1103	-0.585108	0.157681	-3.71071	0.000206682	0.114361	resistant models			Translocation protein SEC63 homolog
76	CRELD2	204.561	-0.769393	0.210442	-3.65609	0.000256094	0.131245	resistant models			Protein disulfide isomerase CRELD2
77	KIAA1598	822.067	-0.603451	0.168336	-3.5848	0.00033734	0.144069	resistant models			Shootin-1
78	RARS2	239.891	-0.70873	0.199941	-3.5447	0.000393064	0.149251	resistant models			Probable arginine--tRNA ligase, mitochondrial
79	USP45	204.739	-0.748345	0.21143	-3.53944	0.00040098	0.149251	resistant models			Ubiquitin carboxyl-terminal hydrolase 45
80	DNAJC10	3604.47	-0.551954	0.156906	-3.51773	0.000435249	0.151084	resistant models			DnaJ homolog subfamily C member 10
81	MTO1	223.084	-0.56095	0.161641	-3.47035	0.000519777	0.159828	resistant models			Protein MTO1 homolog, mitochondrial
82	UCHL3	272.029	-0.672457	0.195321	-3.44283	0.000575669	0.163902	resistant models			Ubiquitin carboxyl-terminal hydrolase isozyme L3
83	DHTKD1	746.008	-0.741252	0.2162	-3.42854	0.000606827	0.166512	resistant models			2-oxoadipate dehydrogenase complex component E1
84	TTLL12	1946.89	-0.847911	0.247531	-3.42548	0.000613716	0.166512	resistant models			Tubulin--tyrosine ligase-like protein 12
85	GGA1	544.352	-0.481299	0.143015	-3.36537	0.000764425	0.18557	resistant models			ADP-ribosylation factor-binding protein GGA1
86	GALNS	211.944	-0.687072	0.208383	-3.29717	0.000976661	0.210502	resistant models			N-acetylgalactosamine-6-sulfatase
87	CDC14B	588.523	0.75896	0.187965	4.03778	5.39591e-05	0.0525399	sensitive models			Dual specificity protein phosphatase CDC14B	HALLMARK_ANDROGEN_RESPONSE
88	PDLIM5	2972.08	0.466781	0.140556	3.32096	0.000897077	0.202827	sensitive models			PDZ and LIM domain protein 5	HALLMARK_ANDROGEN_RESPONSE, HALLMARK_MITOTIC_SPINDLE, HALLMARK_TNFA_SIGNALING_VIA_NFKB, HALLMARK_UV_RESPONSE_DN, HALLMARK_XENOBIOTIC_METABOLISM
89	INPP4B	1895.9	0.971029	0.269922	3.59745	0.000321357	0.144069	sensitive models			Inositol polyphosphate 4-phosphatase type II	HALLMARK_ANDROGEN_RESPONSE, HALLMARK_UV_RESPONSE_DN
90	AFF1	2368.12	0.548795	0.166377	3.2985	0.000972038	0.210502	sensitive models			AF4/FMR2 family member 1	HALLMARK_ESTROGEN_RESPONSE_EARLY, HALLMARK_ESTROGEN_RESPONSE_LATE
91	BHLHE40	2643.45	0.576993	0.153646	3.75533	0.000173115	0.105063	sensitive models			Class E basic helix-loop-helix protein 40	HALLMARK_ESTROGEN_RESPONSE_EARLY, HALLMARK_HYPOXIA, HALLMARK_IL2_STAT5_SIGNALING, HALLMARK_MTORC1_SIGNALING, HALLMARK_MYOGENESIS, HALLMARK_TNFA_SIGNALING_VIA_NFKB, HALLMARK_UV_RESPONSE_DN
92	FBXO34	905.514	0.639075	0.187243	3.41308	0.000642337	0.170271	sensitive models			F-box only protein 34	HALLMARK_HEME_METABOLISM
93	SAMD9	4113.47	0.972944	0.275529	3.53119	0.000413696	0.149251	sensitive models			Sterile alpha motif domain-containing protein 9	HALLMARK_INTERFERON_ALPHA_RESPONSE
94	TRIM14	1091.65	0.634011	0.189876	3.33907	0.000840586	0.199423	sensitive models			Tripartite motif-containing protein 14	HALLMARK_INTERFERON_ALPHA_RESPONSE, HALLMARK_INTERFERON_GAMMA_RESPONSE
95	TATDN2	804.467	0.459494	0.135056	3.40226	0.000668317	0.173177	sensitive models			Putative deoxyribonuclease TATDN2	HALLMARK_UNFOLDED_PROTEIN_RESPONSE
96	MIR23B	71.1482	0.996155	0.255303	3.90185	9.54597e-05	0.0687966	sensitive models
97	C9orf3	588.009	0.778152	0.206621	3.76607	0.000165835	0.105063	sensitive models			Aminopeptidase O
98	ZNF782	143.047	0.698961	0.185855	3.76079	0.000169376	0.105063	sensitive models			Zinc finger protein 782
99	LOC100289230	54.4208	0.761551	0.206206	3.69316	0.000221481	0.116086	sensitive models
100	BBS12	98.0916	0.77556	0.212655	3.64704	0.00026528	0.132998	sensitive models			Bardet-Biedl syndrome 12 protein
101	PARP10	874.079	0.737678	0.209165	3.52677	0.000420661	0.149251	sensitive models			Protein mono-ADP-ribosyltransferase PARP10
102	ZNF189	605.81	0.669797	0.190951	3.50768	0.000452032	0.151084	sensitive models			Zinc finger protein 189
103	CRBN	220.001	0.589908	0.173308	3.40381	0.000664541	0.173177	sensitive models			Protein cereblon
104	TIGD2	187.836	0.601999	0.178132	3.3795	0.000726169	0.184463	sensitive models			Tigger transposable element-derived protein 2
105	TMEM110	275.811	0.782705	0.231798	3.37667	0.000733681	0.184463	sensitive models			Store-operated calcium entry regulator STIMATE
106	LNX1	249.643	0.718572	0.213256	3.36952	0.000752984	0.18557	sensitive models			E3 ubiquitin-protein ligase LNX
107	KCTD11	264.873	0.898335	0.269677	3.33115	0.000864876	0.199423	sensitive models			BTB/POZ domain-containing protein KCTD11
108	EXPH5	1162.24	0.675704	0.204482	3.30446	0.000951584	0.210502	sensitive models			Exophilin-5
109	RAD18	417.344	0.617865	0.18773	3.29125	0.000997434	0.211035	sensitive models			E3 ubiquitin-protein ligase RAD18

## Sheet: Table_S2
Additional File 3: Table S2. Significant differences in drug-associated changes in gene expression (i.e., deltas post-treatment vs. baseline) between sensitive and resistant models.
Genes with drug-induced higher expression in resistant models are in orange font. Genes that satisfy both |log2FC| ≥ 1 and FDR adjusted p < 0.05 criteria are highlighted.
Columns represent standard DESeq2 output [Love et al. Genome Biol. 2014, 15:550; Love et al. F1000Research. 2016, 4: 1070; DESeq2 Reference Manual]: baseMean = the average of the normalized count values, dividing by size factors, taken over all samples, where size factors were estimated by DESeq2 and account for the differences in sequencing depth. log2FC = log2 fold-change between sensitive and …
lfcSE = the standard error estimate for the log2FC estimate; stat = The value of the DESeq2-generated Wald test statistic for the gene or transcript; Parametric p-value: Wald test p-value prior to FDR adjustment; FDR = false discovery rate adjusted p-value for multiple testing.
Nb	Gene	baseMean	log2FC	lfcSE	stat	p value	FDR	Drug-induced increase in:	Parametric p-value evaluation	FDR evaluation	|Log2FC| evaluation	Protein name	HALLMARK gene sets that contain this gene
1	ALDOA	8843.39	-1.1643	0.177034	-6.5767	4.81002e-11	1.01455e-07	resistant models	p < 0.001	FDR adjusted p < 0.05	|log2FC| ≥ 1 (i.e., |FC| ≥ 2)	Fructose-bisphosphate aldolase A	HALLMARK_ADIPOGENESIS, HALLMARK_FATTY_ACID_METABOLISM, HALLMARK_GLYCOLYSIS, HALLMARK_HYPOXIA, HALLMARK_MTORC1_SIGNALING, HALLMARK_UV_RESPONSE_UP
2	ANGPTL4	276.317	-2.13438	0.517431	-4.12496	3.70802e-05	0.00133126	resistant models	p < 0.001	FDR adjusted p < 0.05	|log2FC| ≥ 1 (i.e., |FC| ≥ 2)	Angiopoietin-related protein 4	HALLMARK_ADIPOGENESIS, HALLMARK_GLYCOLYSIS, HALLMARK_HYPOXIA, HALLMARK_KRAS_SIGNALING_UP
3	UQCR11	238.865	-1.00024	0.197063	-5.07573	3.86005e-07	4.75434e-05	resistant models	p < 0.001	FDR adjusted p < 0.05	|log2FC| ≥ 1 (i.e., |FC| ≥ 2)	Cytochrome b-c1 complex subunit 10	HALLMARK_ADIPOGENESIS, HALLMARK_OXIDATIVE_PHOSPHORYLATION
4	RPL39	1467.49	-1.12606	0.227465	-4.95049	7.40287e-07	8.0591e-05	resistant models	p < 0.001	FDR adjusted p < 0.05	|log2FC| ≥ 1 (i.e., |FC| ≥ 2)	60S ribosomal protein L39	HALLMARK_ALLOGRAFT_REJECTION
5	INSIG1	687.837	-1.01906	0.270204	-3.77144	0.000162309	0.0038305	resistant models	p < 0.001	FDR adjusted p < 0.05	|log2FC| ≥ 1 (i.e., |FC| ≥ 2)	Insulin-induced gene 1 protein	HALLMARK_ANDROGEN_RESPONSE, HALLMARK_APICAL_JUNCTION, HALLMARK_MTORC1_SIGNALING, HALLMARK_UV_RESPONSE_DN
6	NDRG1	4908.5	-1.85538	0.366061	-5.0685	4.00954e-07	4.90267e-05	resistant models	p < 0.001	FDR adjusted p < 0.05	|log2FC| ≥ 1 (i.e., |FC| ≥ 2)	Protein NDRG1	HALLMARK_ANDROGEN_RESPONSE, HALLMARK_HYPOXIA, HALLMARK_IL2_STAT5_SIGNALING, HALLMARK_P53_PATHWAY
7	PCSK9	362.528	-1.65738	0.442554	-3.74503	0.000180375	0.00410194	resistant models	p < 0.001	FDR adjusted p < 0.05	|log2FC| ≥ 1 (i.e., |FC| ≥ 2)	Proprotein convertase subtilisin/kexin type 9	HALLMARK_APICAL_SURFACE, HALLMARK_COMPLEMENT
8	LYPD3	279.389	-1.46335	0.353837	-4.13567	3.53923e-05	0.00129828	resistant models	p < 0.001	FDR adjusted p < 0.05	|log2FC| ≥ 1 (i.e., |FC| ≥ 2)	Ly6/PLAUR domain-containing protein 3	HALLMARK_APICAL_SURFACE, HALLMARK_KRAS_SIGNALING_DN
9	ENO2	544.529	-1.48304	0.362837	-4.08734	4.36353e-05	0.00150573	resistant models	p < 0.001	FDR adjusted p < 0.05	|log2FC| ≥ 1 (i.e., |FC| ≥ 2)	Gamma-enolase	HALLMARK_APOPTOSIS, HALLMARK_EPITHELIAL_MESENCHYMAL_TRANSITION, HALLMARK_FATTY_ACID_METABOLISM, HALLMARK_GLYCOLYSIS, HALLMARK_HYPOXIA, HALLMARK_UV_RESPONSE_UP
10	BNIP3L	1210.24	-1.05021	0.256527	-4.09394	4.24103e-05	0.00147553	resistant models	p < 0.001	FDR adjusted p < 0.05	|log2FC| ≥ 1 (i.e., |FC| ≥ 2)	BCL2/adenovirus E1B 19 kDa protein-interacting protein 3-like	HALLMARK_APOPTOSIS, HALLMARK_HEME_METABOLISM, HALLMARK_HYPOXIA
11	ALDOC	256.246	-2.2724	0.378242	-6.00778	1.88075e-09	1.26943e-06	resistant models	p < 0.001	FDR adjusted p < 0.05	|log2FC| ≥ 1 (i.e., |FC| ≥ 2)	Fructose-bisphosphate aldolase C	HALLMARK_CHOLESTEROL_HOMEOSTASIS, HALLMARK_HYPOXIA
12	F12	30.032	-1.06695	0.388646	-2.74529	0.00604581	0.0471428	resistant models		FDR adjusted p < 0.05	|log2FC| ≥ 1 (i.e., |FC| ≥ 2)	Coagulation factor XII	HALLMARK_COAGULATION
13	CDC20	460.623	-1.537	0.357892	-4.29458	1.75022e-05	0.000749573	resistant models	p < 0.001	FDR adjusted p < 0.05	|log2FC| ≥ 1 (i.e., |FC| ≥ 2)	Cell division cycle protein 20 homolog	HALLMARK_E2F_TARGETS, HALLMARK_ESTROGEN_RESPONSE_LATE, HALLMARK_G2M_CHECKPOINT, HALLMARK_MYC_TARGETS_V1
14	PLK1	616.512	-1.00184	0.344674	-2.90663	0.00365343	0.0337982	resistant models		FDR adjusted p < 0.05	|log2FC| ≥ 1 (i.e., |FC| ≥ 2)	Serine/threonine-protein kinase PLK1	HALLMARK_E2F_TARGETS, HALLMARK_G2M_CHECKPOINT, HALLMARK_MITOTIC_SPINDLE, HALLMARK_MTORC1_SIGNALING, HALLMARK_MYC_TARGETS_V2
15	LGALS1	469.206	-1.56364	0.359304	-4.35187	1.34982e-05	0.000627464	resistant models	p < 0.001	FDR adjusted p < 0.05	|log2FC| ≥ 1 (i.e., |FC| ≥ 2)	Galectin-1	HALLMARK_EPITHELIAL_MESENCHYMAL_TRANSITION, HALLMARK_FATTY_ACID_METABOLISM
16	PLOD2	977.466	-1.52105	0.548979	-2.77068	0.00559393	0.0446012	resistant models		FDR adjusted p < 0.05	|log2FC| ≥ 1 (i.e., |FC| ≥ 2)	Procollagen-lysine,2-oxoglutarate 5-dioxygenase 2	HALLMARK_EPITHELIAL_MESENCHYMAL_TRANSITION, HALLMARK_GLYCOLYSIS, HALLMARK_MTORC1_SIGNALING
17	SLC6A8	1494	-1.89696	0.362473	-5.2334	1.66422e-07	2.64924e-05	resistant models	p < 0.001	FDR adjusted p < 0.05	|log2FC| ≥ 1 (i.e., |FC| ≥ 2)	Sodium- and chloride-dependent creatine transporter 1	HALLMARK_EPITHELIAL_MESENCHYMAL_TRANSITION, HALLMARK_HEME_METABOLISM, HALLMARK_MYOGENESIS, HALLMARK_UV_RESPONSE_UP
18	PTGES	217.227	-1.27054	0.434971	-2.92097	0.00348939	0.032834	resistant models		FDR adjusted p < 0.05	|log2FC| ≥ 1 (i.e., |FC| ≥ 2)	Prostaglandin E synthase	HALLMARK_ESTROGEN_RESPONSE_EARLY, HALLMARK_ESTROGEN_RESPONSE_LATE, HALLMARK_XENOBIOTIC_METABOLISM
19	SLC2A1	5463.44	-1.64004	0.252215	-6.50254	7.89755e-11	1.37939e-07	resistant models	p < 0.001	FDR adjusted p < 0.05	|log2FC| ≥ 1 (i.e., |FC| ≥ 2)	Solute carrier family 2, facilitated glucose transporter member 1	HALLMARK_ESTROGEN_RESPONSE_EARLY, HALLMARK_HEME_METABOLISM, HALLMARK_HYPOXIA, HALLMARK_MTORC1_SIGNALING, HALLMARK_PI3K_AKT_MTOR_SIGNALING
20	CBR3	38.4599	-1.41607	0.432199	-3.27643	0.00105129	0.014434	resistant models		FDR adjusted p < 0.05	|log2FC| ≥ 1 (i.e., |FC| ≥ 2)	Carbonyl reductase [NADPH] 3	HALLMARK_FATTY_ACID_METABOLISM
21	MIF	1425.97	-1.00921	0.183359	-5.504	3.71272e-08	9.15575e-06	resistant models	p < 0.001	FDR adjusted p < 0.05	|log2FC| ≥ 1 (i.e., |FC| ≥ 2)	Muellerian-inhibiting factor	HALLMARK_FATTY_ACID_METABOLISM, HALLMARK_GLYCOLYSIS, HALLMARK_HYPOXIA
22	LDHA	12506.5	-1.15601	0.172962	-6.68359	2.33159e-11	5.62046e-08	resistant models	p < 0.001	FDR adjusted p < 0.05	|log2FC| ≥ 1 (i.e., |FC| ≥ 2)	L-lactate dehydrogenase A chain	HALLMARK_FATTY_ACID_METABOLISM, HALLMARK_GLYCOLYSIS, HALLMARK_HYPOXIA, HALLMARK_MTORC1_SIGNALING, HALLMARK_MYC_TARGETS_V1, HALLMARK_OXIDATIVE_PHOSPHORYLATION
23	CENPA	109.669	-1.16913	0.352152	-3.31996	0.000900304	0.0130178	resistant models	p < 0.001	FDR adjusted p < 0.05	|log2FC| ≥ 1 (i.e., |FC| ≥ 2)	Histone H3-like centromeric protein A	HALLMARK_G2M_CHECKPOINT, HALLMARK_GLYCOLYSIS
24	PYGL	496.368	-1.2418	0.443951	-2.79716	0.00515537	0.04227	resistant models		FDR adjusted p < 0.05	|log2FC| ≥ 1 (i.e., |FC| ≥ 2)	Glycogen phosphorylase, liver form	HALLMARK_GLYCOLYSIS
25	SPAG4	65.5113	-1.07271	0.296745	-3.61493	0.000300433	0.00597115	resistant models	p < 0.001	FDR adjusted p < 0.05	|log2FC| ≥ 1 (i.e., |FC| ≥ 2)	Sperm-associated antigen 4 protein	HALLMARK_GLYCOLYSIS
26	EFNA3	57.4257	-1.08988	0.297674	-3.66133	0.000250907	0.00519735	resistant models	p < 0.001	FDR adjusted p < 0.05	|log2FC| ≥ 1 (i.e., |FC| ≥ 2)	Ephrin-A3	HALLMARK_GLYCOLYSIS, HALLMARK_HYPOXIA
27	P4HA1	1073.34	-1.35346	0.235195	-5.75465	8.68233e-09	3.40711e-06	resistant models	p < 0.001	FDR adjusted p < 0.05	|log2FC| ≥ 1 (i.e., |FC| ≥ 2)	Prolyl 4-hydroxylase subunit alpha-1	HALLMARK_GLYCOLYSIS, HALLMARK_HYPOXIA, HALLMARK_IL2_STAT5_SIGNALING, HALLMARK_MTORC1_SIGNALING
28	HK2	2613.64	-1.04252	0.219225	-4.75548	1.97972e-06	0.000160068	resistant models	p < 0.001	FDR adjusted p < 0.05	|log2FC| ≥ 1 (i.e., |FC| ≥ 2)	Hexokinase-2	HALLMARK_GLYCOLYSIS, HALLMARK_HYPOXIA, HALLMARK_IL2_STAT5_SIGNALING, HALLMARK_MTORC1_SIGNALING, HALLMARK_MYC_TARGETS_V2
29	ENO1	9546.38	-1.02854	0.209727	-4.90419	9.38159e-07	9.36716e-05	resistant models	p < 0.001	FDR adjusted p < 0.05	|log2FC| ≥ 1 (i.e., |FC| ≥ 2)	Alpha-enolase	HALLMARK_GLYCOLYSIS, HALLMARK_HYPOXIA, HALLMARK_MTORC1_SIGNALING
30	PGK1	4602.76	-1.14855	0.198813	-5.77702	7.60364e-09	3.25646e-06	resistant models	p < 0.001	FDR adjusted p < 0.05	|log2FC| ≥ 1 (i.e., |FC| ≥ 2)	Phosphoglycerate kinase 1	HALLMARK_GLYCOLYSIS, HALLMARK_HYPOXIA, HALLMARK_MTORC1_SIGNALING, HALLMARK_MYC_TARGETS_V1
31	DDIT4	1235.47	-1.60771	0.345752	-4.64988	3.32132e-06	0.000223283	resistant models	p < 0.001	FDR adjusted p < 0.05	|log2FC| ≥ 1 (i.e., |FC| ≥ 2)	DNA damage-inducible transcript 4 protein	HALLMARK_GLYCOLYSIS, HALLMARK_HYPOXIA, HALLMARK_MTORC1_SIGNALING, HALLMARK_P53_PATHWAY, HALLMARK_UNFOLDED_PROTEIN_RESPONSE
32	PPFIA4	46.0182	-3.49409	0.669022	-5.22269	1.76341e-07	2.75517e-05	resistant models	p < 0.001	FDR adjusted p < 0.05	|log2FC| ≥ 1 (i.e., |FC| ≥ 2)	Liprin-alpha-4	HALLMARK_GLYCOLYSIS, HALLMARK_HYPOXIA, HALLMARK_MYOGENESIS
33	EGLN3	1169.85	-2.59172	0.44544	-5.81834	5.94359e-09	2.78589e-06	resistant models	p < 0.001	FDR adjusted p < 0.05	|log2FC| ≥ 1 (i.e., |FC| ≥ 2)	Prolyl hydroxylase EGLN3	HALLMARK_GLYCOLYSIS, HALLMARK_MTORC1_SIGNALING
34	PDK1	493.566	-1.57297	0.244693	-6.42836	1.28985e-10	1.67423e-07	resistant models	p < 0.001	FDR adjusted p < 0.05	|log2FC| ≥ 1 (i.e., |FC| ≥ 2)	3-phosphoinositide-dependent protein kinase 1	HALLMARK_HYPOXIA, HALLMARK_MTORC1_SIGNALING, HALLMARK_PI3K_AKT_MTOR_SIGNALING
35	EFNA1	715.529	-1.24886	0.220721	-5.65811	1.53047e-08	4.93285e-06	resistant models	p < 0.001	FDR adjusted p < 0.05	|log2FC| ≥ 1 (i.e., |FC| ≥ 2)	Ephrin-A1	HALLMARK_HYPOXIA, HALLMARK_TNFA_SIGNALING_VIA_NFKB
36	IFI27	1782.17	-1.46936	0.278547	-5.27509	1.32693e-07	2.35691e-05	resistant models	p < 0.001	FDR adjusted p < 0.05	|log2FC| ≥ 1 (i.e., |FC| ≥ 2)	Interferon alpha-inducible protein 27, mitochondrial	HALLMARK_INTERFERON_ALPHA_RESPONSE, HALLMARK_INTERFERON_GAMMA_RESPONSE
37	LGALS7	18.2783	-3.19903	1.0276	-3.11309	0.00185139	0.0211512	resistant models		FDR adjusted p < 0.05	|log2FC| ≥ 1 (i.e., |FC| ≥ 2)	Galectin-7	HALLMARK_KRAS_SIGNALING_DN
38	TFF2	351.786	-1.93436	0.542046	-3.56863	0.000358846	0.00669867	resistant models	p < 0.001	FDR adjusted p < 0.05	|log2FC| ≥ 1 (i.e., |FC| ≥ 2)	Trefoil factor 2	HALLMARK_KRAS_SIGNALING_DN
39	ID1	965.178	-1.39999	0.232576	-6.01951	1.74941e-09	1.26943e-06	resistant models	p < 0.001	FDR adjusted p < 0.05	|log2FC| ≥ 1 (i.e., |FC| ≥ 2)	DNA-binding protein inhibitor ID-1	HALLMARK_TGF_BETA_SIGNALING, HALLMARK_UV_RESPONSE_DN
40	RPS14	4512.32	-1.02038	0.178506	-5.71619	1.0894e-08	3.99619e-06	resistant models	p < 0.001	FDR adjusted p < 0.05	|log2FC| ≥ 1 (i.e., |FC| ≥ 2)	40S ribosomal protein S14	HALLMARK_UNFOLDED_PROTEIN_RESPONSE
41	IGH@	15.4455	-26.3801	5.87888	-4.48727	7.21411e-06	0.000407127	resistant models	p < 0.001	FDR adjusted p < 0.05	|log2FC| ≥ 1 (i.e., |FC| ≥ 2)
42	BC033061	18.8051	-5.81943	1.62988	-3.57047	0.000356342	0.00667361	resistant models	p < 0.001	FDR adjusted p < 0.05	|log2FC| ≥ 1 (i.e., |FC| ≥ 2)
43	DQ577440	141.008	-4.17676	0.958804	-4.35622	1.32329e-05	0.000618535	resistant models	p < 0.001	FDR adjusted p < 0.05	|log2FC| ≥ 1 (i.e., |FC| ≥ 2)
44	TSNAX-DISC1	11.8765	-3.88889	1.03778	-3.74732	0.000178736	0.00409781	resistant models	p < 0.001	FDR adjusted p < 0.05	|log2FC| ≥ 1 (i.e., |FC| ≥ 2)	Disrupted in schizophrenia 1 isoform 47
45	HIST1H2BB	20.1307	-3.3064	0.619435	-5.33776	9.41005e-08	1.82512e-05	resistant models	p < 0.001	FDR adjusted p < 0.05	|log2FC| ≥ 1 (i.e., |FC| ≥ 2)	Histone H2B type 1-B
46	CA9	713.407	-3.06028	0.500192	-6.11822	9.4628e-10	8.87085e-07	resistant models	p < 0.001	FDR adjusted p < 0.05	|log2FC| ≥ 1 (i.e., |FC| ≥ 2)	Carbonic anhydrase 9
47	HIST1H1D	421.591	-3.0116	0.355379	-8.47432	2.36458e-17	3.98999e-13	resistant models	p < 0.001	FDR adjusted p < 0.05	|log2FC| ≥ 1 (i.e., |FC| ≥ 2)	Histone H1.3
48	MIR210HG	109.659	-2.82331	0.438466	-6.43905	1.20222e-10	1.67423e-07	resistant models	p < 0.001	FDR adjusted p < 0.05	|log2FC| ≥ 1 (i.e., |FC| ≥ 2)
49	HILPDA	313.733	-2.67831	0.567881	-4.71632	2.4015e-06	0.000184195	resistant models	p < 0.001	FDR adjusted p < 0.05	|log2FC| ≥ 1 (i.e., |FC| ≥ 2)	Hypoxia-inducible lipid droplet-associated protein
50	HIST1H3J	26.5635	-2.55654	0.850787	-3.00492	0.00265652	0.027333	resistant models		FDR adjusted p < 0.05	|log2FC| ≥ 1 (i.e., |FC| ≥ 2)	Histone H3.1
51	SEPT1	6.33571	-2.48249	0.87903	-2.82412	0.00474101	0.0402413	resistant models		FDR adjusted p < 0.05	|log2FC| ≥ 1 (i.e., |FC| ≥ 2)
52	RPL17-C18orf32	14.8507	-2.45494	0.806758	-3.04297	0.00234254	0.0250679	resistant models		FDR adjusted p < 0.05	|log2FC| ≥ 1 (i.e., |FC| ≥ 2)	60S ribosomal protein L17
53	PPP1R3G	19.7717	-2.43161	0.660874	-3.67938	0.000233804	0.00493582	resistant models	p < 0.001	FDR adjusted p < 0.05	|log2FC| ≥ 1 (i.e., |FC| ≥ 2)	Protein phosphatase 1 regulatory subunit 3G
54	ANKRD37	57.5045	-2.34438	0.506116	-4.63211	3.61965e-06	0.000234915	resistant models	p < 0.001	FDR adjusted p < 0.05	|log2FC| ≥ 1 (i.e., |FC| ≥ 2)	Ankyrin repeat domain-containing protein 37
55	C11orf86	57.9357	-2.28244	0.606384	-3.76402	0.000167203	0.00390774	resistant models	p < 0.001	FDR adjusted p < 0.05	|log2FC| ≥ 1 (i.e., |FC| ≥ 2)	Uncharacterized protein C11orf86
56	HIST1H1B	969.51	-2.257	0.382206	-5.90518	3.52264e-09	2.04969e-06	resistant models	p < 0.001	FDR adjusted p < 0.05	|log2FC| ≥ 1 (i.e., |FC| ≥ 2)	Histone H1.5
57	HIST1H2BJ	204.889	-2.22832	0.356136	-6.25693	3.9263e-10	4.14077e-07	resistant models	p < 0.001	FDR adjusted p < 0.05	|log2FC| ≥ 1 (i.e., |FC| ≥ 2)	Histone H2B type 1-J
58	HIST1H2AB	117.642	-2.21633	0.460529	-4.81259	1.48989e-06	0.000129589	resistant models	p < 0.001	FDR adjusted p < 0.05	|log2FC| ≥ 1 (i.e., |FC| ≥ 2)	Histone H2A type 1-B/E
59	HIST1H2BL	200.371	-2.15386	0.413182	-5.21287	1.85937e-07	2.81456e-05	resistant models	p < 0.001	FDR adjusted p < 0.05	|log2FC| ≥ 1 (i.e., |FC| ≥ 2)	Histone H2B type 1-L
60	HIST1H2AK	37.7474	-2.08379	0.476364	-4.37436	1.21791e-05	0.000584924	resistant models	p < 0.001	FDR adjusted p < 0.05	|log2FC| ≥ 1 (i.e., |FC| ≥ 2)	Histone H2A type 1
61	HIST1H3D	399.426	-2.05658	0.428277	-4.80199	1.57098e-06	0.000135248	resistant models	p < 0.001	FDR adjusted p < 0.05	|log2FC| ≥ 1 (i.e., |FC| ≥ 2)	Histone H3.1
62	HIST3H2BB	65.5622	-2.03932	0.497652	-4.09788	4.1696e-05	0.0014597	resistant models	p < 0.001	FDR adjusted p < 0.05	|log2FC| ≥ 1 (i.e., |FC| ≥ 2)	Histone H2B type 3-B
63	KIAA1984	31.6777	-2.02547	0.65642	-3.08563	0.00203118	0.0226491	resistant models		FDR adjusted p < 0.05	|log2FC| ≥ 1 (i.e., |FC| ≥ 2)	Coiled-coil domain-containing protein 183
64	HIST1H2BE	214.165	-1.9997	0.386697	-5.17124	2.32549e-07	3.2975e-05	resistant models	p < 0.001	FDR adjusted p < 0.05	|log2FC| ≥ 1 (i.e., |FC| ≥ 2)	Histone H2B type 1-C/E/F/G/I
65	HIST1H2BF	212.055	-1.93557	0.394031	-4.91223	9.00463e-07	9.26489e-05	resistant models	p < 0.001	FDR adjusted p < 0.05	|log2FC| ≥ 1 (i.e., |FC| ≥ 2)	Histone H2B type 1-C/E/F/G/I
66	HIST1H3A	145.57	-1.9339	0.332148	-5.82241	5.80067e-09	2.78589e-06	resistant models	p < 0.001	FDR adjusted p < 0.05	|log2FC| ≥ 1 (i.e., |FC| ≥ 2)	Histone H3.1
67	HIST1H2AE	546.068	-1.90663	0.636719	-2.99446	0.00274935	0.0279305	resistant models		FDR adjusted p < 0.05	|log2FC| ≥ 1 (i.e., |FC| ≥ 2)	Histone H2A type 1-B/E
68	HIST1H3C	437.19	-1.87291	0.344713	-5.43323	5.53436e-08	1.19727e-05	resistant models	p < 0.001	FDR adjusted p < 0.05	|log2FC| ≥ 1 (i.e., |FC| ≥ 2)
69	HIST1H2BG	77.1363	-1.7668	0.549417	-3.21577	0.00130093	0.0166808	resistant models		FDR adjusted p < 0.05	|log2FC| ≥ 1 (i.e., |FC| ≥ 2)	Histone H2B type 1-C/E/F/G/I
70	CATSPER1	7.63627	-1.76266	0.60171	-2.92943	0.00339589	0.0321742	resistant models		FDR adjusted p < 0.05	|log2FC| ≥ 1 (i.e., |FC| ≥ 2)	Cation channel sperm-associated protein 1
71	HIST1H2BO	445.003	-1.74881	0.396351	-4.41226	1.02296e-05	0.000511042	resistant models	p < 0.001	FDR adjusted p < 0.05	|log2FC| ≥ 1 (i.e., |FC| ≥ 2)	Histone H2B type 1-O
72	HIST1H2BI	97.3836	-1.7395	0.530321	-3.28009	0.00103773	0.0143412	resistant models		FDR adjusted p < 0.05	|log2FC| ≥ 1 (i.e., |FC| ≥ 2)	Histone H2B type 1-C/E/F/G/I
73	HIST1H2AH	278.034	-1.73324	0.332547	-5.212	1.86815e-07	2.81456e-05	resistant models	p < 0.001	FDR adjusted p < 0.05	|log2FC| ≥ 1 (i.e., |FC| ≥ 2)	Histone H2A type 1-H
74	HIST1H2AL	99.9205	-1.73172	0.398535	-4.34522	1.39133e-05	0.000637485	resistant models	p < 0.001	FDR adjusted p < 0.05	|log2FC| ≥ 1 (i.e., |FC| ≥ 2)	Histone H2A type 1
75	HIST2H4A	1559.02	-1.71584	0.320126	-5.35989	8.32731e-08	1.6339e-05	resistant models	p < 0.001	FDR adjusted p < 0.05	|log2FC| ≥ 1 (i.e., |FC| ≥ 2)	Histone H4
76	HIST2H2AC	640.735	-1.69837	0.245404	-6.9207	4.49412e-12	1.51668e-08	resistant models	p < 0.001	FDR adjusted p < 0.05	|log2FC| ≥ 1 (i.e., |FC| ≥ 2)	Histone H2A type 2-C
77	HIST1H4D	157.663	-1.69784	0.319187	-5.31926	1.0419e-07	1.91098e-05	resistant models	p < 0.001	FDR adjusted p < 0.05	|log2FC| ≥ 1 (i.e., |FC| ≥ 2)	Histone H4
78	HIST1H1E	470.584	-1.68676	0.242014	-6.96969	3.17646e-12	1.4708e-08	resistant models	p < 0.001	FDR adjusted p < 0.05	|log2FC| ≥ 1 (i.e., |FC| ≥ 2)	Histone H1.4
79	SLC6A10P	40.7553	-1.67832	0.507514	-3.30694	0.000943216	0.0134311	resistant models	p < 0.001	FDR adjusted p < 0.05	|log2FC| ≥ 1 (i.e., |FC| ≥ 2)
80	HIST2H2BF	977.347	-1.65914	0.305548	-5.43006	5.63352e-08	1.20329e-05	resistant models	p < 0.001	FDR adjusted p < 0.05	|log2FC| ≥ 1 (i.e., |FC| ≥ 2)	Histone H2B type 2-F
81	HIST1H2AJ	358.11	-1.65516	0.365754	-4.52533	6.03018e-06	0.000352088	resistant models	p < 0.001	FDR adjusted p < 0.05	|log2FC| ≥ 1 (i.e., |FC| ≥ 2)	Histone H2A type 1-J
82	HIST1H3I	140.718	-1.64335	0.348214	-4.71936	2.36583e-06	0.000183968	resistant models	p < 0.001	FDR adjusted p < 0.05	|log2FC| ≥ 1 (i.e., |FC| ≥ 2)	Histone H3.1
83	HIST2H2AA4	3304.22	-1.63525	0.254896	-6.41535	1.40502e-10	1.69345e-07	resistant models	p < 0.001	FDR adjusted p < 0.05	|log2FC| ≥ 1 (i.e., |FC| ≥ 2)	Histone H2A type 2-A
84	HIST1H4A	61.7901	-1.62191	0.411156	-3.94474	7.98858e-05	0.00233621	resistant models	p < 0.001	FDR adjusted p < 0.05	|log2FC| ≥ 1 (i.e., |FC| ≥ 2)	Histone H4
85	HIST1H3F	291.772	-1.61987	0.52687	-3.07451	0.00210849	0.0232332	resistant models		FDR adjusted p < 0.05	|log2FC| ≥ 1 (i.e., |FC| ≥ 2)	Histone H3.1
86	HIST1H2BM	151.293	-1.61636	0.419885	-3.84953	0.000118344	0.0030817	resistant models	p < 0.001	FDR adjusted p < 0.05	|log2FC| ≥ 1 (i.e., |FC| ≥ 2)	Histone H2B type 1-M
87	DHRS9	616.081	-1.61124	0.504289	-3.19507	0.00139797	0.0175471	resistant models		FDR adjusted p < 0.05	|log2FC| ≥ 1 (i.e., |FC| ≥ 2)	Dehydrogenase/reductase SDR family member 9
88	HIST1H2AG	572.185	-1.59647	0.363423	-4.39286	1.11871e-05	0.000545504	resistant models	p < 0.001	FDR adjusted p < 0.05	|log2FC| ≥ 1 (i.e., |FC| ≥ 2)	Histone H2A type 1
89	HIST1H4B	118.47	-1.59055	0.353082	-4.50475	6.64523e-06	0.0003814	resistant models	p < 0.001	FDR adjusted p < 0.05	|log2FC| ≥ 1 (i.e., |FC| ≥ 2)	Histone H4
90	HIST2H3C	1008.35	-1.58396	0.389297	-4.06878	4.72602e-05	0.00158065	resistant models	p < 0.001	FDR adjusted p < 0.05	|log2FC| ≥ 1 (i.e., |FC| ≥ 2)	Histone H3.2
91	HIST2H3D	140.611	-1.5655	0.340775	-4.59394	4.34952e-06	0.000279064	resistant models	p < 0.001	FDR adjusted p < 0.05	|log2FC| ≥ 1 (i.e., |FC| ≥ 2)	Histone H3.2
92	HIST1H3B	394.27	-1.53402	0.342241	-4.48227	7.38517e-06	0.00041264	resistant models	p < 0.001	FDR adjusted p < 0.05	|log2FC| ≥ 1 (i.e., |FC| ≥ 2)	Histone H3.1
93	HIST1H2BN	259.226	-1.48364	0.269489	-5.50537	3.68385e-08	9.15575e-06	resistant models	p < 0.001	FDR adjusted p < 0.05	|log2FC| ≥ 1 (i.e., |FC| ≥ 2)	Histone H2B type 1-N
94	HIST4H4	547.136	-1.48143	0.251991	-5.87893	4.12938e-09	2.31108e-06	resistant models	p < 0.001	FDR adjusted p < 0.05	|log2FC| ≥ 1 (i.e., |FC| ≥ 2)	Histone H4
95	LEMD1	70.7836	-1.46457	0.413363	-3.54307	0.000395499	0.00723823	resistant models	p < 0.001	FDR adjusted p < 0.05	|log2FC| ≥ 1 (i.e., |FC| ≥ 2)	LEM domain-containing protein 1
96	HIF1A-AS2	62.8324	-1.45811	0.426015	-3.42267	0.000620104	0.0099079	resistant models	p < 0.001	FDR adjusted p < 0.05	|log2FC| ≥ 1 (i.e., |FC| ≥ 2)
97	MT1X	62.9349	-1.44101	0.355001	-4.05916	4.92499e-05	0.0016295	resistant models	p < 0.001	FDR adjusted p < 0.05	|log2FC| ≥ 1 (i.e., |FC| ≥ 2)	Metallothionein-1X
98	HIST1H3H	578.898	-1.42489	0.327951	-4.34483	1.39382e-05	0.000637485	resistant models	p < 0.001	FDR adjusted p < 0.05	|log2FC| ≥ 1 (i.e., |FC| ≥ 2)	Histone H3.1
99	C16orf74	53.0049	-1.41867	0.497469	-2.85177	0.00434764	0.0381696	resistant models		FDR adjusted p < 0.05	|log2FC| ≥ 1 (i.e., |FC| ≥ 2)	Uncharacterized protein C16orf74
100	BC037783	9.56444	-1.40901	0.502532	-2.80382	0.00505006	0.0417924	resistant models		FDR adjusted p < 0.05	|log2FC| ≥ 1 (i.e., |FC| ≥ 2)
101	HIST1H2AM	877.837	-1.40549	0.270532	-5.19529	2.04396e-07	2.97551e-05	resistant models	p < 0.001	FDR adjusted p < 0.05	|log2FC| ≥ 1 (i.e., |FC| ≥ 2)	Histone H2A type 1
102	RASA4B	65.4394	-1.39162	0.482398	-2.88479	0.00391671	0.035481	resistant models		FDR adjusted p < 0.05	|log2FC| ≥ 1 (i.e., |FC| ≥ 2)	Ras GTPase-activating protein 4B
103	SCARNA6	82.3428	-1.35393	0.313953	-4.31252	1.61406e-05	0.000711115	resistant models	p < 0.001	FDR adjusted p < 0.05	|log2FC| ≥ 1 (i.e., |FC| ≥ 2)
104	HIST1H4H	493.006	-1.33704	0.3251	-4.1127	3.91051e-05	0.00138064	resistant models	p < 0.001	FDR adjusted p < 0.05	|log2FC| ≥ 1 (i.e., |FC| ≥ 2)	Histone H4
105	RPS29	259.981	-1.29953	0.276866	-4.69371	2.68293e-06	0.000195454	resistant models	p < 0.001	FDR adjusted p < 0.05	|log2FC| ≥ 1 (i.e., |FC| ≥ 2)	40S ribosomal protein S29
106	C19orf70	111.892	-1.29617	0.236139	-5.489	4.0422e-08	9.74401e-06	resistant models	p < 0.001	FDR adjusted p < 0.05	|log2FC| ≥ 1 (i.e., |FC| ≥ 2)	MICOS complex subunit MIC13
107	HIST1H4C	363.397	-1.28976	0.243311	-5.30085	1.15263e-07	2.09134e-05	resistant models	p < 0.001	FDR adjusted p < 0.05	|log2FC| ≥ 1 (i.e., |FC| ≥ 2)	Histone H4
108	SLC2A1-AS1	22.4106	-1.26109	0.411045	-3.06801	0.00215488	0.023596	resistant models		FDR adjusted p < 0.05	|log2FC| ≥ 1 (i.e., |FC| ≥ 2)
109	PFKFB4	133.739	-1.25613	0.368897	-3.4051	0.000661402	0.0103819	resistant models	p < 0.001	FDR adjusted p < 0.05	|log2FC| ≥ 1 (i.e., |FC| ≥ 2)	6-phosphofructo-2-kinase/fructose-2,6-bisphosphatase 4
110	MRAP2	110.037	-1.23324	0.294992	-4.1806	2.90738e-05	0.00111752	resistant models	p < 0.001	FDR adjusted p < 0.05	|log2FC| ≥ 1 (i.e., |FC| ≥ 2)	Melanocortin-2 receptor accessory protein 2
111	ZNF581	117.071	-1.22734	0.288866	-4.24881	2.14912e-05	0.000882342	resistant models	p < 0.001	FDR adjusted p < 0.05	|log2FC| ≥ 1 (i.e., |FC| ≥ 2)	Zinc finger protein 581
112	A4GALT	138.934	-1.22708	0.442982	-2.77005	0.00560478	0.044653	resistant models		FDR adjusted p < 0.05	|log2FC| ≥ 1 (i.e., |FC| ≥ 2)	Lactosylceramide 4-alpha-galactosyltransferase
113	B3GNT8	22.9793	-1.22106	0.426911	-2.86023	0.00423336	0.0373608	resistant models		FDR adjusted p < 0.05	|log2FC| ≥ 1 (i.e., |FC| ≥ 2)	UDP-GlcNAc:betaGal beta-1,3-N-acetylglucosaminyltransferase-like protein 1
114	HIST2H2AB	133.909	-1.2187	0.328475	-3.71018	0.000207108	0.00452102	resistant models	p < 0.001	FDR adjusted p < 0.05	|log2FC| ≥ 1 (i.e., |FC| ≥ 2)	Histone H2A type 2-B
115	LOC100288842	13.4196	-1.19104	0.380577	-3.12956	0.00175068	0.020472	resistant models		FDR adjusted p < 0.05	|log2FC| ≥ 1 (i.e., |FC| ≥ 2)
116	S100A2	318.326	-1.1781	0.429331	-2.74403	0.00606905	0.0472367	resistant models		FDR adjusted p < 0.05	|log2FC| ≥ 1 (i.e., |FC| ≥ 2)	Protein S100-A2
117	MSMO1	1180.12	-1.17025	0.251054	-4.66135	3.14137e-06	0.000216357	resistant models	p < 0.001	FDR adjusted p < 0.05	|log2FC| ≥ 1 (i.e., |FC| ≥ 2)	Methylsterol monooxygenase 1
118	RMRP	18570.5	-1.15545	0.211451	-5.46441	4.64452e-08	1.10383e-05	resistant models	p < 0.001	FDR adjusted p < 0.05	|log2FC| ≥ 1 (i.e., |FC| ≥ 2)
119	HIST1H2BC	989.736	-1.14734	0.25726	-4.45983	8.20241e-06	0.000437998	resistant models	p < 0.001	FDR adjusted p < 0.05	|log2FC| ≥ 1 (i.e., |FC| ≥ 2)	Histone H2B type 1-C/E/F/G/I
120	S100A6	10705.8	-1.14107	0.201291	-5.66876	1.43835e-08	4.75896e-06	resistant models	p < 0.001	FDR adjusted p < 0.05	|log2FC| ≥ 1 (i.e., |FC| ≥ 2)	Protein S100-A6
121	FUOM	39.7374	-1.1325	0.411238	-2.75389	0.00588921	0.0462853	resistant models		FDR adjusted p < 0.05	|log2FC| ≥ 1 (i.e., |FC| ≥ 2)	Fucose mutarotase
122	SCARNA7	228.666	-1.12988	0.346554	-3.26033	0.00111281	0.0150101	resistant models		FDR adjusted p < 0.05	|log2FC| ≥ 1 (i.e., |FC| ≥ 2)
123	GEMIN8P4	10.6971	-1.12642	0.405259	-2.7795	0.00544421	0.0438895	resistant models		FDR adjusted p < 0.05	|log2FC| ≥ 1 (i.e., |FC| ≥ 2)
124	IL20RA	306.151	-1.11319	0.359205	-3.09903	0.00194156	0.0219583	resistant models		FDR adjusted p < 0.05	|log2FC| ≥ 1 (i.e., |FC| ≥ 2)	Interleukin-20 receptor subunit alpha
125	HIST1H1C	978.878	-1.10957	0.22208	-4.99625	5.84545e-07	6.57574e-05	resistant models	p < 0.001	FDR adjusted p < 0.05	|log2FC| ≥ 1 (i.e., |FC| ≥ 2)	Histone H1.2
126	TMEM160	32.1481	-1.10771	0.324725	-3.41124	0.000646687	0.0101888	resistant models	p < 0.001	FDR adjusted p < 0.05	|log2FC| ≥ 1 (i.e., |FC| ≥ 2)	Transmembrane protein 160
127	PSRC1	96.3887	-1.10637	0.330433	-3.34824	0.000813279	0.0121119	resistant models	p < 0.001	FDR adjusted p < 0.05	|log2FC| ≥ 1 (i.e., |FC| ≥ 2)	Proline/serine-rich coiled-coil protein 1
128	BC017214	166.226	-1.08585	0.389277	-2.7894	0.00528063	0.0430442	resistant models		FDR adjusted p < 0.05	|log2FC| ≥ 1 (i.e., |FC| ≥ 2)
129	WDR54	62.9552	-1.06997	0.371681	-2.87874	0.0039927	0.0359556	resistant models		FDR adjusted p < 0.05	|log2FC| ≥ 1 (i.e., |FC| ≥ 2)	WD repeat-containing protein 54
130	FOXL1	259.53	-1.06118	0.31503	-3.36851	0.000755746	0.0115073	resistant models	p < 0.001	FDR adjusted p < 0.05	|log2FC| ≥ 1 (i.e., |FC| ≥ 2)	Forkhead box protein L1
131	FAM96B	209.006	-1.04756	0.235441	-4.44935	8.61309e-06	0.000454179	resistant models	p < 0.001	FDR adjusted p < 0.05	|log2FC| ≥ 1 (i.e., |FC| ≥ 2)	Cytosolic iron-sulfur assembly component 2B
132	HIST1H2AC	1048.39	-1.0433	0.199987	-5.21684	1.82003e-07	2.79192e-05	resistant models	p < 0.001	FDR adjusted p < 0.05	|log2FC| ≥ 1 (i.e., |FC| ≥ 2)	Histone H2A type 1-C
133	RPPH1	28337.1	-1.04134	0.260804	-3.9928	6.52978e-05	0.00199608	resistant models	p < 0.001	FDR adjusted p < 0.05	|log2FC| ≥ 1 (i.e., |FC| ≥ 2)
134	HIST3H2A	161.12	-1.04005	0.331067	-3.1415	0.00168086	0.019848	resistant models		FDR adjusted p < 0.05	|log2FC| ≥ 1 (i.e., |FC| ≥ 2)	Histone H2A type 3
135	C20orf196	21.4558	-1.03766	0.309847	-3.34894	0.000811227	0.0121031	resistant models	p < 0.001	FDR adjusted p < 0.05	|log2FC| ≥ 1 (i.e., |FC| ≥ 2)	Shieldin complex subunit 1
136	KCTD14	264.841	-1.03758	0.286553	-3.62089	0.000293588	0.00586022	resistant models	p < 0.001	FDR adjusted p < 0.05	|log2FC| ≥ 1 (i.e., |FC| ≥ 2)	BTB/POZ domain-containing protein KCTD14
137	APOL1	2201.65	-1.03215	0.300673	-3.4328	0.000597373	0.00962758	resistant models	p < 0.001	FDR adjusted p < 0.05	|log2FC| ≥ 1 (i.e., |FC| ≥ 2)	Apolipoprotein L1
138	C6orf223	499.671	-1.03185	0.276576	-3.73079	0.00019088	0.00425579	resistant models	p < 0.001	FDR adjusted p < 0.05	|log2FC| ≥ 1 (i.e., |FC| ≥ 2)	Putative uncharacterized protein encoded by LINC03040
139	SCARNA12	139.699	-1.03136	0.272531	-3.78438	0.000154092	0.00369338	resistant models	p < 0.001	FDR adjusted p < 0.05	|log2FC| ≥ 1 (i.e., |FC| ≥ 2)
140	OIP5	57.8237	-1.02047	0.293563	-3.47617	0.000508635	0.0086598	resistant models	p < 0.001	FDR adjusted p < 0.05	|log2FC| ≥ 1 (i.e., |FC| ≥ 2)	Protein Mis18-beta
141	HIST1H2BD	613.032	-1.01303	0.214156	-4.73031	2.24183e-06	0.000175132	resistant models	p < 0.001	FDR adjusted p < 0.05	|log2FC| ≥ 1 (i.e., |FC| ≥ 2)	Histone H2B type 1-D
142	MRPL54	86.1411	-1.01083	0.212335	-4.76055	1.93065e-06	0.000157381	resistant models	p < 0.001	FDR adjusted p < 0.05	|log2FC| ≥ 1 (i.e., |FC| ≥ 2)	39S ribosomal protein L54, mitochondrial
143	TRIM7	253.389	-1.00048	0.301441	-3.31901	0.000903384	0.0130304	resistant models	p < 0.001	FDR adjusted p < 0.05	|log2FC| ≥ 1 (i.e., |FC| ≥ 2)	E3 ubiquitin-protein ligase TRIM7
144	ABCA1	544.516	1.45512	0.417319	3.48683	0.000488774	0.00839875	sensitive models	p < 0.001	FDR adjusted p < 0.05	|log2FC| ≥ 1 (i.e., |FC| ≥ 2)	Phospholipid-transporting ATPase ABCA1	HALLMARK_ADIPOGENESIS, HALLMARK_BILE_ACID_METABOLISM, HALLMARK_INFLAMMATORY_RESPONSE, HALLMARK_PROTEIN_SECRETION, HALLMARK_TNFA_SIGNALING_VIA_NFKB
145	COL4A1	144.692	2.47875	0.794737	3.11896	0.00181492	0.0209044	sensitive models		FDR adjusted p < 0.05	|log2FC| ≥ 1 (i.e., |FC| ≥ 2)	Collagen alpha-1(IV) chain [Cleaved into: Arresten]	HALLMARK_ADIPOGENESIS, HALLMARK_EPITHELIAL_MESENCHYMAL_TRANSITION
146	IL2RG	641.543	1.32489	0.434879	3.04657	0.0023147	0.0248808	sensitive models		FDR adjusted p < 0.05	|log2FC| ≥ 1 (i.e., |FC| ≥ 2)	Cytokine receptor common subunit gamma	HALLMARK_ALLOGRAFT_REJECTION, HALLMARK_APICAL_SURFACE, HALLMARK_IL6_JAK_STAT3_SIGNALING, HALLMARK_KRAS_SIGNALING_UP, HALLMARK_PI3K_AKT_MTOR_SIGNALING
147	TGFB2	530.42	1.53429	0.532054	2.88372	0.00393011	0.0355395	sensitive models		FDR adjusted p < 0.05	|log2FC| ≥ 1 (i.e., |FC| ≥ 2)	Transforming growth factor beta-2 proprotein	HALLMARK_ALLOGRAFT_REJECTION, HALLMARK_APOPTOSIS, HALLMARK_KRAS_SIGNALING_DN, HALLMARK_XENOBIOTIC_METABOLISM
148	MERTK	71.6325	1.77207	0.639303	2.77188	0.0055734	0.0445502	sensitive models		FDR adjusted p < 0.05	|log2FC| ≥ 1 (i.e., |FC| ≥ 2)	Tyrosine-protein kinase Mer	HALLMARK_ANDROGEN_RESPONSE, HALLMARK_GLYCOLYSIS
149	FGFR1	80.2593	2.79708	0.720815	3.88044	0.000104267	0.00277582	sensitive models	p < 0.001	FDR adjusted p < 0.05	|log2FC| ≥ 1 (i.e., |FC| ≥ 2)	Fibroblast growth factor receptor 1	HALLMARK_ANGIOGENESIS
150	SPP1	18.9392	5.79915	1.23553	4.69364	2.68389e-06	0.000195454	sensitive models	p < 0.001	FDR adjusted p < 0.05	|log2FC| ≥ 1 (i.e., |FC| ≥ 2)	Osteopontin	HALLMARK_ANGIOGENESIS, HALLMARK_EPITHELIAL_MESENCHYMAL_TRANSITION, HALLMARK_IL2_STAT5_SIGNALING, HALLMARK_KRAS_SIGNALING_UP
151	VTN	26.2098	3.07408	1.05832	2.90468	0.00367625	0.0339907	sensitive models		FDR adjusted p < 0.05	|log2FC| ≥ 1 (i.e., |FC| ≥ 2)	Vitronectin	HALLMARK_ANGIOGENESIS, HALLMARK_XENOBIOTIC_METABOLISM
152	NEXN	21.152	1.6698	0.577033	2.89378	0.00380637	0.0347558	sensitive models		FDR adjusted p < 0.05	|log2FC| ≥ 1 (i.e., |FC| ≥ 2)	Nexilin	HALLMARK_APICAL_JUNCTION
153	VCAM1	266.337	2.74402	0.743627	3.69004	0.000224217	0.00478312	sensitive models	p < 0.001	FDR adjusted p < 0.05	|log2FC| ≥ 1 (i.e., |FC| ≥ 2)	Vascular cell adhesion protein 1	HALLMARK_APICAL_JUNCTION, HALLMARK_EPITHELIAL_MESENCHYMAL_TRANSITION, HALLMARK_INTERFERON_GAMMA_RESPONSE
154	TRAF1	193.31	1.21628	0.377904	3.2185	0.00128861	0.0165732	sensitive models		FDR adjusted p < 0.05	|log2FC| ≥ 1 (i.e., |FC| ≥ 2)	TNF receptor-associated factor 1	HALLMARK_APICAL_JUNCTION, HALLMARK_IL2_STAT5_SIGNALING, HALLMARK_KRAS_SIGNALING_UP, HALLMARK_TNFA_SIGNALING_VIA_NFKB
155	ACTA1	12.4492	3.96532	1.26128	3.14388	0.00166725	0.0197011	sensitive models		FDR adjusted p < 0.05	|log2FC| ≥ 1 (i.e., |FC| ≥ 2)	Actin, alpha skeletal muscle	HALLMARK_APICAL_JUNCTION, HALLMARK_MYOGENESIS
156	CLU	1467.38	1.60592	0.536471	2.99349	0.00275804	0.0279514	sensitive models		FDR adjusted p < 0.05	|log2FC| ≥ 1 (i.e., |FC| ≥ 2)	Clusterin	HALLMARK_APOPTOSIS, HALLMARK_CHOLESTEROL_HOMEOSTASIS, HALLMARK_COAGULATION, HALLMARK_COMPLEMENT, HALLMARK_MYOGENESIS
157	SLCO1A2	28.7751	1.3415	0.352495	3.80573	0.000141385	0.00353505	sensitive models	p < 0.001	FDR adjusted p < 0.05	|log2FC| ≥ 1 (i.e., |FC| ≥ 2)	Solute carrier organic anion transporter family member 1A2	HALLMARK_BILE_ACID_METABOLISM
158	TTR	21.5613	2.80677	1.01505	2.76515	0.00568968	0.0451164	sensitive models		FDR adjusted p < 0.05	|log2FC| ≥ 1 (i.e., |FC| ≥ 2)	Transthyretin	HALLMARK_BILE_ACID_METABOLISM, HALLMARK_PEROXISOME
159	KLKB1	9.27552	2.61933	0.681853	3.84148	0.000122292	0.00316497	sensitive models	p < 0.001	FDR adjusted p < 0.05	|log2FC| ≥ 1 (i.e., |FC| ≥ 2)	Plasma kallikrein	HALLMARK_COAGULATION, HALLMARK_COMPLEMENT
160	FN1	1890.56	2.17985	0.670464	3.25125	0.00114898	0.0153629	sensitive models		FDR adjusted p < 0.05	|log2FC| ≥ 1 (i.e., |FC| ≥ 2)	Fibronectin	HALLMARK_COAGULATION, HALLMARK_COMPLEMENT, HALLMARK_EPITHELIAL_MESENCHYMAL_TRANSITION
161	FYN	127.778	1.65774	0.478596	3.46375	0.000532695	0.00886459	sensitive models	p < 0.001	FDR adjusted p < 0.05	|log2FC| ≥ 1 (i.e., |FC| ≥ 2)	Tyrosine-protein kinase Fyn	HALLMARK_COAGULATION, HALLMARK_COMPLEMENT, HALLMARK_UV_RESPONSE_DN
162	SPARC	42.3435	6.32899	1.96425	3.2221	0.00127255	0.0164292	sensitive models		FDR adjusted p < 0.05	|log2FC| ≥ 1 (i.e., |FC| ≥ 2)	SPARC	HALLMARK_COAGULATION, HALLMARK_EPITHELIAL_MESENCHYMAL_TRANSITION, HALLMARK_MYOGENESIS
163	KCNIP2	25.276	1.2726	0.361225	3.52301	0.000426676	0.00765115	sensitive models	p < 0.001	FDR adjusted p < 0.05	|log2FC| ≥ 1 (i.e., |FC| ≥ 2)	Kv channel-interacting protein 2	HALLMARK_COMPLEMENT
164	ITGAM	117.718	1.36968	0.465811	2.94041	0.00327776	0.0314228	sensitive models		FDR adjusted p < 0.05	|log2FC| ≥ 1 (i.e., |FC| ≥ 2)	Integrin alpha-M	HALLMARK_COMPLEMENT
165	FMOD	123.27	2.96596	0.683942	4.33657	1.44726e-05	0.000656482	sensitive models	p < 0.001	FDR adjusted p < 0.05	|log2FC| ≥ 1 (i.e., |FC| ≥ 2)	Fibromodulin	HALLMARK_EPITHELIAL_MESENCHYMAL_TRANSITION
166	COL6A2	142.732	3.24954	0.78089	4.16133	3.164e-05	0.00119012	sensitive models	p < 0.001	FDR adjusted p < 0.05	|log2FC| ≥ 1 (i.e., |FC| ≥ 2)	Collagen alpha-2(VI) chain	HALLMARK_EPITHELIAL_MESENCHYMAL_TRANSITION, HALLMARK_MYOGENESIS
167	COL1A2	17.3273	5.86094	1.58067	3.70787	0.000209008	0.004536	sensitive models	p < 0.001	FDR adjusted p < 0.05	|log2FC| ≥ 1 (i.e., |FC| ≥ 2)	Collagen alpha-2(I) chain	HALLMARK_EPITHELIAL_MESENCHYMAL_TRANSITION, HALLMARK_UV_RESPONSE_DN
168	MYBL1	97.2629	1.10283	0.39237	2.81068	0.00494368	0.0411746	sensitive models		FDR adjusted p < 0.05	|log2FC| ≥ 1 (i.e., |FC| ≥ 2)	Myb-related protein A	HALLMARK_ESTROGEN_RESPONSE_EARLY
169	MPPED2	16.9533	4.16073	1.36581	3.04634	0.00231645	0.0248808	sensitive models		FDR adjusted p < 0.05	|log2FC| ≥ 1 (i.e., |FC| ≥ 2)	Metallophosphoesterase MPPED2	HALLMARK_ESTROGEN_RESPONSE_EARLY
170	SLC7A2	214.76	1.87438	0.612653	3.05944	0.00221751	0.0241252	sensitive models		FDR adjusted p < 0.05	|log2FC| ≥ 1 (i.e., |FC| ≥ 2)	Cationic amino acid transporter 2	HALLMARK_ESTROGEN_RESPONSE_EARLY, HALLMARK_INFLAMMATORY_RESPONSE
171	AQP7	26.2379	1.30548	0.467548	2.79218	0.00523541	0.0426981	sensitive models		FDR adjusted p < 0.05	|log2FC| ≥ 1 (i.e., |FC| ≥ 2)	Aquaporin-7	HALLMARK_FATTY_ACID_METABOLISM
172	NRCAM	116.747	3.206	0.675068	4.74915	2.0427e-06	0.000161824	sensitive models	p < 0.001	FDR adjusted p < 0.05	|log2FC| ≥ 1 (i.e., |FC| ≥ 2)	Neuronal cell adhesion molecule	HALLMARK_HEDGEHOG_SIGNALING
173	COL6A1	2076.83	1.7784	0.635243	2.79955	0.00511736	0.0421427	sensitive models		FDR adjusted p < 0.05	|log2FC| ≥ 1 (i.e., |FC| ≥ 2)	Collagen alpha-1(VI) chain	HALLMARK_IL2_STAT5_SIGNALING
174	TNFRSF9	41.977	1.62186	0.543589	2.98362	0.00284861	0.028476	sensitive models		FDR adjusted p < 0.05	|log2FC| ≥ 1 (i.e., |FC| ≥ 2)	Tumor necrosis factor receptor superfamily member 9	HALLMARK_IL2_STAT5_SIGNALING, HALLMARK_INFLAMMATORY_RESPONSE, HALLMARK_TNFA_SIGNALING_VIA_NFKB
175	TNFSF15	672.563	1.13447	0.30067	3.77313	0.00016121	0.00381523	sensitive models	p < 0.001	FDR adjusted p < 0.05	|log2FC| ≥ 1 (i.e., |FC| ≥ 2)	Tumor necrosis factor ligand superfamily member 15	HALLMARK_INFLAMMATORY_RESPONSE
176	CCL20	644.112	1.36049	0.419731	3.24135	0.00118966	0.0157692	sensitive models		FDR adjusted p < 0.05	|log2FC| ≥ 1 (i.e., |FC| ≥ 2)	C-C motif chemokine 20	HALLMARK_INFLAMMATORY_RESPONSE, HALLMARK_KRAS_SIGNALING_UP, HALLMARK_TNFA_SIGNALING_VIA_NFKB
177	IDO1	30.715	1.62817	0.482661	3.37332	0.000742684	0.0113758	sensitive models	p < 0.001	FDR adjusted p < 0.05	|log2FC| ≥ 1 (i.e., |FC| ≥ 2)	Indoleamine 2,3-dioxygenase 1	HALLMARK_INTERFERON_GAMMA_RESPONSE
178	ATP6V1B1	25.9126	1.57624	0.532992	2.95734	0.00310304	0.0302663	sensitive models		FDR adjusted p < 0.05	|log2FC| ≥ 1 (i.e., |FC| ≥ 2)	V-type proton ATPase subunit B, kidney isoform	HALLMARK_KRAS_SIGNALING_DN, HALLMARK_PROTEIN_SECRETION
179	GPNMB	37.2892	2.04482	0.635867	3.21579	0.00130084	0.0166808	sensitive models		FDR adjusted p < 0.05	|log2FC| ≥ 1 (i.e., |FC| ≥ 2)	Transmembrane glycoprotein NMB	HALLMARK_KRAS_SIGNALING_UP
180	FHL1	97.1599	1.04244	0.363441	2.86825	0.00412745	0.0367528	sensitive models		FDR adjusted p < 0.05	|log2FC| ≥ 1 (i.e., |FC| ≥ 2)	Four and a half LIM domains protein 1	HALLMARK_MYOGENESIS
181	MRAS	37.2817	2.06101	0.62862	3.27863	0.00104313	0.0143901	sensitive models		FDR adjusted p < 0.05	|log2FC| ≥ 1 (i.e., |FC| ≥ 2)	Ras-related protein M-Ras	HALLMARK_MYOGENESIS
182	TCAP	5.56573	2.21103	0.791707	2.79273	0.00522651	0.0426493	sensitive models		FDR adjusted p < 0.05	|log2FC| ≥ 1 (i.e., |FC| ≥ 2)	Telethonin	HALLMARK_MYOGENESIS
183	TNNI1	6.61027	2.40749	0.860753	2.79696	0.00515867	0.0422765	sensitive models		FDR adjusted p < 0.05	|log2FC| ≥ 1 (i.e., |FC| ≥ 2)	Troponin I, slow skeletal muscle	HALLMARK_MYOGENESIS, HALLMARK_P53_PATHWAY
184	ALB	75.8799	3.3659	0.998051	3.37248	0.000744951	0.0113758	sensitive models	p < 0.001	FDR adjusted p < 0.05	|log2FC| ≥ 1 (i.e., |FC| ≥ 2)	Albumin	HALLMARK_PEROXISOME
185	CFTR	1782.09	1.20678	0.435808	2.76905	0.00562191	0.0447473	sensitive models		FDR adjusted p < 0.05	|log2FC| ≥ 1 (i.e., |FC| ≥ 2)	Cystic fibrosis transmembrane conductance regulator	HALLMARK_SPERMATOGENESIS
186	GSG1	85.9604	1.44898	0.30021	4.82655	1.38921e-06	0.00012603	sensitive models	p < 0.001	FDR adjusted p < 0.05	|log2FC| ≥ 1 (i.e., |FC| ≥ 2)	Germ cell-specific gene 1 protein	HALLMARK_SPERMATOGENESIS
187	EGR1	554.372	1.16917	0.332279	3.51865	0.000433744	0.00776139	sensitive models	p < 0.001	FDR adjusted p < 0.05	|log2FC| ≥ 1 (i.e., |FC| ≥ 2)	Early growth response protein 1	HALLMARK_TNFA_SIGNALING_VIA_NFKB
188	EGR2	23.049	1.8572	0.654606	2.83713	0.0045521	0.0391899	sensitive models		FDR adjusted p < 0.05	|log2FC| ≥ 1 (i.e., |FC| ≥ 2)	E3 SUMO-protein ligase EGR2	HALLMARK_TNFA_SIGNALING_VIA_NFKB
189	NR4A3	14.9888	2.07744	0.596322	3.48375	0.00049444	0.00846389	sensitive models	p < 0.001	FDR adjusted p < 0.05	|log2FC| ≥ 1 (i.e., |FC| ≥ 2)	Nuclear receptor subfamily 4 group A member 3	HALLMARK_TNFA_SIGNALING_VIA_NFKB
190	FOSB	133.208	1.8651	0.427462	4.36319	1.28177e-05	0.000602469	sensitive models	p < 0.001	FDR adjusted p < 0.05	|log2FC| ≥ 1 (i.e., |FC| ≥ 2)	Protein FosB	HALLMARK_TNFA_SIGNALING_VIA_NFKB, HALLMARK_UV_RESPONSE_UP
191	PLCB4	308.549	1.21344	0.320493	3.78617	0.000152986	0.00367314	sensitive models	p < 0.001	FDR adjusted p < 0.05	|log2FC| ≥ 1 (i.e., |FC| ≥ 2)	1-phosphatidylinositol 4,5-bisphosphate phosphodiesterase beta-4	HALLMARK_UV_RESPONSE_DN
192	SCN8A	117.654	2.25085	0.647409	3.47671	0.000507612	0.00865197	sensitive models	p < 0.001	FDR adjusted p < 0.05	|log2FC| ≥ 1 (i.e., |FC| ≥ 2)	Sodium channel protein type 8 subunit alpha	HALLMARK_UV_RESPONSE_DN
193	NPTXR	81.2997	2.3677	0.551747	4.29128	1.7765e-05	0.000753181	sensitive models	p < 0.001	FDR adjusted p < 0.05	|log2FC| ≥ 1 (i.e., |FC| ≥ 2)	Neuronal pentraxin receptor	HALLMARK_UV_RESPONSE_UP
194	AXIN2	155.794	1.14254	0.370302	3.08543	0.00203255	0.0226491	sensitive models		FDR adjusted p < 0.05	|log2FC| ≥ 1 (i.e., |FC| ≥ 2)	Axin-2	HALLMARK_WNT_BETA_CATENIN_SIGNALING
195	SLC7A5P2	98.757	1.00161	0.333274	3.00537	0.00265261	0.0273261	sensitive models		FDR adjusted p < 0.05	|log2FC| ≥ 1 (i.e., |FC| ≥ 2)	Putative L-type amino acid transporter 1-like protein IMAA
196	AK124523	30.4716	1.0017	0.32199	3.11097	0.00186473	0.0212461	sensitive models		FDR adjusted p < 0.05	|log2FC| ≥ 1 (i.e., |FC| ≥ 2)
197	ANKRD18A	230.891	1.00211	0.265879	3.76905	0.000163867	0.00386186	sensitive models	p < 0.001	FDR adjusted p < 0.05	|log2FC| ≥ 1 (i.e., |FC| ≥ 2)	Ankyrin repeat domain-containing protein 18A
198	AX746823	279.959	1.00387	0.286009	3.50993	0.000448232	0.00793648	sensitive models	p < 0.001	FDR adjusted p < 0.05	|log2FC| ≥ 1 (i.e., |FC| ≥ 2)
199	ADM5	18.8406	1.00727	0.351537	2.86534	0.0041656	0.036956	sensitive models		FDR adjusted p < 0.05	|log2FC| ≥ 1 (i.e., |FC| ≥ 2)	Putative adrenomedullin-5-like protein
200	RPS15AP10	55.444	1.00798	0.251401	4.00943	6.08665e-05	0.00188452	sensitive models	p < 0.001	FDR adjusted p < 0.05	|log2FC| ≥ 1 (i.e., |FC| ≥ 2)
201	DKFZp586G0322	62.8645	1.00889	0.273509	3.68868	0.000225417	0.00479659	sensitive models	p < 0.001	FDR adjusted p < 0.05	|log2FC| ≥ 1 (i.e., |FC| ≥ 2)	Uncharacterized protein DKFZp586G0322
202	FBF1	170.119	1.01267	0.221367	4.57463	4.77067e-06	0.000300374	sensitive models	p < 0.001	FDR adjusted p < 0.05	|log2FC| ≥ 1 (i.e., |FC| ≥ 2)	Fas-binding factor 1
203	OK/SW-cl.16	39992.4	1.01319	0.23571	4.29847	1.71978e-05	0.000746005	sensitive models	p < 0.001	FDR adjusted p < 0.05	|log2FC| ≥ 1 (i.e., |FC| ≥ 2)
204	VAMP1	88.1134	1.01347	0.352176	2.87773	0.00400547	0.0360234	sensitive models		FDR adjusted p < 0.05	|log2FC| ≥ 1 (i.e., |FC| ≥ 2)	Vesicle-associated membrane protein 1
205	EIF3CL	206.16	1.01418	0.282083	3.59533	0.000323975	0.00630092	sensitive models	p < 0.001	FDR adjusted p < 0.05	|log2FC| ≥ 1 (i.e., |FC| ≥ 2)	Eukaryotic translation initiation factor 3 subunit C-like protein
206	LINC00174	98.7621	1.01451	0.210686	4.81526	1.4701e-06	0.000128531	sensitive models	p < 0.001	FDR adjusted p < 0.05	|log2FC| ≥ 1 (i.e., |FC| ≥ 2)
207	LOC100272216	406.365	1.01479	0.3077	3.29799	0.000973799	0.0137161	sensitive models	p < 0.001	FDR adjusted p < 0.05	|log2FC| ≥ 1 (i.e., |FC| ≥ 2)
208	DOCK11	176.435	1.01516	0.344676	2.94527	0.00322674	0.0311794	sensitive models		FDR adjusted p < 0.05	|log2FC| ≥ 1 (i.e., |FC| ≥ 2)	Dedicator of cytokinesis protein 11
209	BAHCC1	402.77	1.02085	0.292442	3.49078	0.00048161	0.00831801	sensitive models	p < 0.001	FDR adjusted p < 0.05	|log2FC| ≥ 1 (i.e., |FC| ≥ 2)	BAH and coiled-coil domain-containing protein 1
210	DPY19L2P2	264.147	1.02092	0.229855	4.44157	8.93038e-06	0.000466536	sensitive models	p < 0.001	FDR adjusted p < 0.05	|log2FC| ≥ 1 (i.e., |FC| ≥ 2)	Putative C-mannosyltransferase DPY19L2P2
211	ANKRD20A9P	891.452	1.02184	0.178678	5.71888	1.07228e-08	3.99619e-06	sensitive models	p < 0.001	FDR adjusted p < 0.05	|log2FC| ≥ 1 (i.e., |FC| ≥ 2)
212	DLEU2L	26.191	1.02336	0.369724	2.76791	0.00564178	0.0448428	sensitive models		FDR adjusted p < 0.05	|log2FC| ≥ 1 (i.e., |FC| ≥ 2)
213	TIAM2	209.909	1.0249	0.28802	3.55842	0.000373089	0.00691813	sensitive models	p < 0.001	FDR adjusted p < 0.05	|log2FC| ≥ 1 (i.e., |FC| ≥ 2)	Rho guanine nucleotide exchange factor TIAM2
214	AX746478	56.6028	1.02516	0.305911	3.35117	0.000804703	0.0120377	sensitive models	p < 0.001	FDR adjusted p < 0.05	|log2FC| ≥ 1 (i.e., |FC| ≥ 2)
215	BC036500	25.6556	1.02776	0.321578	3.19598	0.00139356	0.0175354	sensitive models		FDR adjusted p < 0.05	|log2FC| ≥ 1 (i.e., |FC| ≥ 2)
216	PCDHGA11	151.211	1.02811	0.323551	3.1776	0.00148502	0.0182305	sensitive models		FDR adjusted p < 0.05	|log2FC| ≥ 1 (i.e., |FC| ≥ 2)	Protocadherin gamma-A11
217	DFNB31	93.2853	1.0309	0.361744	2.8498	0.00437472	0.038233	sensitive models		FDR adjusted p < 0.05	|log2FC| ≥ 1 (i.e., |FC| ≥ 2)	Whirlin
218	ZSCAN12P1	70.237	1.03196	0.351907	2.93247	0.00336273	0.031892	sensitive models		FDR adjusted p < 0.05	|log2FC| ≥ 1 (i.e., |FC| ≥ 2)
219	TAPT1-AS1	71.8383	1.03376	0.277041	3.73144	0.000190392	0.00425519	sensitive models	p < 0.001	FDR adjusted p < 0.05	|log2FC| ≥ 1 (i.e., |FC| ≥ 2)
220	SHISA9	1838.42	1.03573	0.199982	5.1791	2.22954e-07	3.18825e-05	sensitive models	p < 0.001	FDR adjusted p < 0.05	|log2FC| ≥ 1 (i.e., |FC| ≥ 2)	Protein shisa-9
221	NFATC2	426.819	1.03751	0.320721	3.23494	0.0012167	0.016002	sensitive models		FDR adjusted p < 0.05	|log2FC| ≥ 1 (i.e., |FC| ≥ 2)	Nuclear factor of activated T-cells, cytoplasmic 2
222	AX747080	26.9759	1.04029	0.326383	3.18733	0.00143593	0.0178423	sensitive models		FDR adjusted p < 0.05	|log2FC| ≥ 1 (i.e., |FC| ≥ 2)
223	FRAS1	1896.02	1.04084	0.376041	2.76789	0.00564201	0.0448428	sensitive models		FDR adjusted p < 0.05	|log2FC| ≥ 1 (i.e., |FC| ≥ 2)	Extracellular matrix organizing protein FRAS1
224	TYW1B	82.4811	1.04104	0.250765	4.15145	3.30375e-05	0.00123311	sensitive models	p < 0.001	FDR adjusted p < 0.05	|log2FC| ≥ 1 (i.e., |FC| ≥ 2)	S-adenosyl-L-methionine-dependent tRNA 4-demethylwyosine synthase TYW1B
225	GNRHR2	38.7183	1.04131	0.348301	2.98968	0.0027927	0.0281952	sensitive models		FDR adjusted p < 0.05	|log2FC| ≥ 1 (i.e., |FC| ≥ 2)	Putative gonadotropin-releasing hormone II receptor
226	AL831889	441.897	1.04365	0.233584	4.468	7.89539e-06	0.000428382	sensitive models	p < 0.001	FDR adjusted p < 0.05	|log2FC| ≥ 1 (i.e., |FC| ≥ 2)
227	TPTE2P5	28.0363	1.0463	0.380923	2.74674	0.00601901	0.046999	sensitive models		FDR adjusted p < 0.05	|log2FC| ≥ 1 (i.e., |FC| ≥ 2)
228	C5orf42	1000.31	1.04723	0.355593	2.94503	0.00322928	0.0311794	sensitive models		FDR adjusted p < 0.05	|log2FC| ≥ 1 (i.e., |FC| ≥ 2)	Ciliogenesis and planar polarity effector 1
229	NEK5	55.0817	1.04916	0.35162	2.98378	0.0028471	0.028476	sensitive models		FDR adjusted p < 0.05	|log2FC| ≥ 1 (i.e., |FC| ≥ 2)	Serine/threonine-protein kinase Nek5
230	JA760615	296.377	1.04942	0.296544	3.53884	0.000401882	0.00731539	sensitive models	p < 0.001	FDR adjusted p < 0.05	|log2FC| ≥ 1 (i.e., |FC| ≥ 2)
231	MID2	144.04	1.05175	0.38302	2.74595	0.00603367	0.0470699	sensitive models		FDR adjusted p < 0.05	|log2FC| ≥ 1 (i.e., |FC| ≥ 2)	Probable E3 ubiquitin-protein ligase MID2
232	FLJ13197	101.742	1.05296	0.20558	5.12188	3.02503e-07	4.02425e-05	sensitive models	p < 0.001	FDR adjusted p < 0.05	|log2FC| ≥ 1 (i.e., |FC| ≥ 2)	Uncharacterized protein
233	DKFZp686L08115	28.0619	1.05375	0.355273	2.96603	0.00301675	0.0296993	sensitive models		FDR adjusted p < 0.05	|log2FC| ≥ 1 (i.e., |FC| ≥ 2)	Uncharacterized protein DKFZp686L08115
234	ABCC9	759.317	1.05417	0.200276	5.26359	1.4127e-07	2.43244e-05	sensitive models	p < 0.001	FDR adjusted p < 0.05	|log2FC| ≥ 1 (i.e., |FC| ≥ 2)	ATP-binding cassette sub-family C member 9
235	LOC100133315	40.8536	1.05456	0.314254	3.35576	0.000791476	0.0119032	sensitive models	p < 0.001	FDR adjusted p < 0.05	|log2FC| ≥ 1 (i.e., |FC| ≥ 2)	DNA-repair protein Xrcc1 N-terminal domain-containing protein
236	BX648455	97.3237	1.05645	0.358293	2.94855	0.0031927	0.030944	sensitive models		FDR adjusted p < 0.05	|log2FC| ≥ 1 (i.e., |FC| ≥ 2)
237	AX747598	128.668	1.05956	0.295862	3.58127	0.000341932	0.00649747	sensitive models	p < 0.001	FDR adjusted p < 0.05	|log2FC| ≥ 1 (i.e., |FC| ≥ 2)
238	AK123872	71.7655	1.05982	0.30382	3.48832	0.000486064	0.00836923	sensitive models	p < 0.001	FDR adjusted p < 0.05	|log2FC| ≥ 1 (i.e., |FC| ≥ 2)
239	PCDHGC4	45.6309	1.06097	0.350193	3.02967	0.00244821	0.025707	sensitive models		FDR adjusted p < 0.05	|log2FC| ≥ 1 (i.e., |FC| ≥ 2)	Protocadherin gamma-C4
240	AK124194	53.5601	1.06236	0.282556	3.75984	0.000170025	0.00396165	sensitive models	p < 0.001	FDR adjusted p < 0.05	|log2FC| ≥ 1 (i.e., |FC| ≥ 2)
241	AK123889	3929	1.06418	0.208156	5.11242	3.18065e-07	4.12848e-05	sensitive models	p < 0.001	FDR adjusted p < 0.05	|log2FC| ≥ 1 (i.e., |FC| ≥ 2)
242	AX746492	60.1149	1.06427	0.27038	3.93621	8.27774e-05	0.00238359	sensitive models	p < 0.001	FDR adjusted p < 0.05	|log2FC| ≥ 1 (i.e., |FC| ≥ 2)
243	MIPOL1	790.226	1.06673	0.191364	5.57435	2.48456e-08	6.76201e-06	sensitive models	p < 0.001	FDR adjusted p < 0.05	|log2FC| ≥ 1 (i.e., |FC| ≥ 2)	Mirror-image polydactyly gene 1 protein
244	AK023566	79.3352	1.06676	0.246804	4.32228	1.54424e-05	0.000689354	sensitive models	p < 0.001	FDR adjusted p < 0.05	|log2FC| ≥ 1 (i.e., |FC| ≥ 2)
245	CR627225	41.3507	1.06772	0.351414	3.03835	0.00237878	0.0252993	sensitive models		FDR adjusted p < 0.05	|log2FC| ≥ 1 (i.e., |FC| ≥ 2)
246	AY940074	38.8734	1.0683	0.281587	3.79386	0.000148324	0.00361047	sensitive models	p < 0.001	FDR adjusted p < 0.05	|log2FC| ≥ 1 (i.e., |FC| ≥ 2)
247	LOC92249	130.978	1.06901	0.3356	3.18537	0.00144569	0.017905	sensitive models		FDR adjusted p < 0.05	|log2FC| ≥ 1 (i.e., |FC| ≥ 2)
248	BC090058	275.323	1.07036	0.239222	4.47435	7.66446e-06	0.000421224	sensitive models	p < 0.001	FDR adjusted p < 0.05	|log2FC| ≥ 1 (i.e., |FC| ≥ 2)
249	AX746967	96.6844	1.07117	0.288362	3.71468	0.000203463	0.00448788	sensitive models	p < 0.001	FDR adjusted p < 0.05	|log2FC| ≥ 1 (i.e., |FC| ≥ 2)
250	AF119915	33.9573	1.07188	0.328042	3.26751	0.00108499	0.0147408	sensitive models		FDR adjusted p < 0.05	|log2FC| ≥ 1 (i.e., |FC| ≥ 2)
251	AK025793	98.0985	1.07304	0.238924	4.49112	7.08481e-06	0.000401171	sensitive models	p < 0.001	FDR adjusted p < 0.05	|log2FC| ≥ 1 (i.e., |FC| ≥ 2)
252	UBE2Q2P1	32.7579	1.07347	0.353111	3.04005	0.00236541	0.02523	sensitive models		FDR adjusted p < 0.05	|log2FC| ≥ 1 (i.e., |FC| ≥ 2)
253	AGAP4	102.395	1.07472	0.253024	4.24749	2.16174e-05	0.00088537	sensitive models	p < 0.001	FDR adjusted p < 0.05	|log2FC| ≥ 1 (i.e., |FC| ≥ 2)	Arf-GAP with GTPase, ANK repeat and PH domain-containing protein 4
254	YJEFN3	80.8849	1.08123	0.32844	3.29201	0.00099475	0.0139298	sensitive models	p < 0.001	FDR adjusted p < 0.05	|log2FC| ≥ 1 (i.e., |FC| ≥ 2)	YjeF N-terminal domain-containing protein 3
255	LOC100288069	145.878	1.08252	0.221311	4.8914	1.00123e-06	9.76576e-05	sensitive models	p < 0.001	FDR adjusted p < 0.05	|log2FC| ≥ 1 (i.e., |FC| ≥ 2)
256	BC160930	37.8034	1.08319	0.343246	3.15571	0.00160106	0.019215	sensitive models		FDR adjusted p < 0.05	|log2FC| ≥ 1 (i.e., |FC| ≥ 2)
257	KIAA1328	2187.93	1.08383	0.213174	5.08424	3.69097e-07	4.57952e-05	sensitive models	p < 0.001	FDR adjusted p < 0.05	|log2FC| ≥ 1 (i.e., |FC| ≥ 2)	Protein hinderin
258	TMEM136	59.5218	1.08434	0.345577	3.13777	0.00170237	0.020004	sensitive models		FDR adjusted p < 0.05	|log2FC| ≥ 1 (i.e., |FC| ≥ 2)	TLC domain-containing protein 5
259	LOC100505676	14.8613	1.08608	0.343288	3.16375	0.0015575	0.0188396	sensitive models		FDR adjusted p < 0.05	|log2FC| ≥ 1 (i.e., |FC| ≥ 2)
260	AK095267	55.0083	1.08726	0.255874	4.24918	2.1455e-05	0.000882342	sensitive models	p < 0.001	FDR adjusted p < 0.05	|log2FC| ≥ 1 (i.e., |FC| ≥ 2)
261	LOC100190986	1267.02	1.08892	0.19939	5.46128	4.72717e-08	1.10787e-05	sensitive models	p < 0.001	FDR adjusted p < 0.05	|log2FC| ≥ 1 (i.e., |FC| ≥ 2)
262	BC042616	57.8693	1.08991	0.329118	3.3116	0.000927625	0.0132491	sensitive models	p < 0.001	FDR adjusted p < 0.05	|log2FC| ≥ 1 (i.e., |FC| ≥ 2)
263	FLJ45513	38.2522	1.09251	0.360079	3.03409	0.00241263	0.025492	sensitive models		FDR adjusted p < 0.05	|log2FC| ≥ 1 (i.e., |FC| ≥ 2)
264	BC067269	35.4485	1.09272	0.270312	4.04244	5.28982e-05	0.00171325	sensitive models	p < 0.001	FDR adjusted p < 0.05	|log2FC| ≥ 1 (i.e., |FC| ≥ 2)
265	AX748371	54.6468	1.09287	0.338695	3.22671	0.00125224	0.0162167	sensitive models		FDR adjusted p < 0.05	|log2FC| ≥ 1 (i.e., |FC| ≥ 2)
266	AX748291	33.5656	1.09705	0.316518	3.46601	0.000528237	0.00884274	sensitive models	p < 0.001	FDR adjusted p < 0.05	|log2FC| ≥ 1 (i.e., |FC| ≥ 2)
267	SULT1A4	38.0913	1.10128	0.387929	2.83887	0.00452738	0.0390368	sensitive models		FDR adjusted p < 0.05	|log2FC| ≥ 1 (i.e., |FC| ≥ 2)	Sulfotransferase 1A4
268	AD 1	1439.42	1.10228	0.252386	4.36742	1.25723e-05	0.000595913	sensitive models	p < 0.001	FDR adjusted p < 0.05	|log2FC| ≥ 1 (i.e., |FC| ≥ 2)
269	AK097143	4058.68	1.10266	0.221192	4.98507	6.19396e-07	6.87611e-05	sensitive models	p < 0.001	FDR adjusted p < 0.05	|log2FC| ≥ 1 (i.e., |FC| ≥ 2)
270	FAM189A2	86.0731	1.10308	0.36725	3.00361	0.002668	0.027401	sensitive models		FDR adjusted p < 0.05	|log2FC| ≥ 1 (i.e., |FC| ≥ 2)	Endosomal transmembrane epsin interactor 1
271	RASSF9	165.695	1.10319	0.347958	3.17048	0.00152189	0.0185038	sensitive models		FDR adjusted p < 0.05	|log2FC| ≥ 1 (i.e., |FC| ≥ 2)	Ras association domain-containing protein 9
272	LINC00472	262.981	1.10712	0.305069	3.62909	0.000284417	0.00571339	sensitive models	p < 0.001	FDR adjusted p < 0.05	|log2FC| ≥ 1 (i.e., |FC| ≥ 2)	Putative uncharacterized protein encoded by LINC00472
273	AX746989	479.63	1.10743	0.203435	5.44365	5.21984e-08	1.15894e-05	sensitive models	p < 0.001	FDR adjusted p < 0.05	|log2FC| ≥ 1 (i.e., |FC| ≥ 2)
274	SLFNL1-AS1	77.117	1.10934	0.28061	3.95333	7.70698e-05	0.00227754	sensitive models	p < 0.001	FDR adjusted p < 0.05	|log2FC| ≥ 1 (i.e., |FC| ≥ 2)
275	FLJ14186	159.942	1.11139	0.255961	4.34202	1.4118e-05	0.000642634	sensitive models	p < 0.001	FDR adjusted p < 0.05	|log2FC| ≥ 1 (i.e., |FC| ≥ 2)
276	MAP3K12	31.5423	1.11203	0.375918	2.95817	0.0030947	0.0302374	sensitive models		FDR adjusted p < 0.05	|log2FC| ≥ 1 (i.e., |FC| ≥ 2)	Mitogen-activated protein kinase kinase kinase 12
277	FTX	442.932	1.11247	0.235821	4.71745	2.3882e-06	0.000184195	sensitive models	p < 0.001	FDR adjusted p < 0.05	|log2FC| ≥ 1 (i.e., |FC| ≥ 2)
278	LOC285419	190.973	1.11558	0.383634	2.90792	0.00363842	0.0337275	sensitive models		FDR adjusted p < 0.05	|log2FC| ≥ 1 (i.e., |FC| ≥ 2)
279	FKSG56	257.51	1.11575	0.206265	5.40929	6.32751e-08	1.30208e-05	sensitive models	p < 0.001	FDR adjusted p < 0.05	|log2FC| ≥ 1 (i.e., |FC| ≥ 2)	FKSG56
280	AK123314	59.7181	1.11637	0.339859	3.2848	0.00102053	0.0141849	sensitive models		FDR adjusted p < 0.05	|log2FC| ≥ 1 (i.e., |FC| ≥ 2)
281	LOC729732	160.556	1.11726	0.410519	2.72158	0.00649704	0.0495713	sensitive models		FDR adjusted p < 0.05	|log2FC| ≥ 1 (i.e., |FC| ≥ 2)
282	LINC00176	28.3558	1.11804	0.338263	3.30524	0.000948947	0.0134672	sensitive models	p < 0.001	FDR adjusted p < 0.05	|log2FC| ≥ 1 (i.e., |FC| ≥ 2)
283	NBPF10	2878.74	1.1205	0.285658	3.9225	8.76345e-05	0.00246458	sensitive models	p < 0.001	FDR adjusted p < 0.05	|log2FC| ≥ 1 (i.e., |FC| ≥ 2)	Neuroblastoma breakpoint family member 10
284	AX747158	274.297	1.12181	0.232673	4.82137	1.42572e-06	0.000127205	sensitive models	p < 0.001	FDR adjusted p < 0.05	|log2FC| ≥ 1 (i.e., |FC| ≥ 2)
285	CDC14C	21.7021	1.12204	0.348972	3.21526	0.00130325	0.0166833	sensitive models		FDR adjusted p < 0.05	|log2FC| ≥ 1 (i.e., |FC| ≥ 2)	Dual specificity protein phosphatase CDC14C
286	LOC494150	38.4607	1.12386	0.314206	3.57682	0.000347794	0.00655762	sensitive models	p < 0.001	FDR adjusted p < 0.05	|log2FC| ≥ 1 (i.e., |FC| ≥ 2)
287	JX088243	23631.1	1.1246	0.19749	5.69449	1.23744e-08	4.35012e-06	sensitive models	p < 0.001	FDR adjusted p < 0.05	|log2FC| ≥ 1 (i.e., |FC| ≥ 2)
288	AK311113	5831.9	1.12568	0.187338	6.0088	1.86898e-09	1.26943e-06	sensitive models	p < 0.001	FDR adjusted p < 0.05	|log2FC| ≥ 1 (i.e., |FC| ≥ 2)
289	TVAS5	24066.5	1.12834	0.216012	5.2235	1.75574e-07	2.75517e-05	sensitive models	p < 0.001	FDR adjusted p < 0.05	|log2FC| ≥ 1 (i.e., |FC| ≥ 2)
290	WNK2	295.882	1.13226	0.341408	3.31645	0.000911674	0.0130924	sensitive models	p < 0.001	FDR adjusted p < 0.05	|log2FC| ≥ 1 (i.e., |FC| ≥ 2)	Serine/threonine-protein kinase WNK2
291	GPR21	23.8664	1.13374	0.387443	2.92622	0.00343113	0.0324352	sensitive models		FDR adjusted p < 0.05	|log2FC| ≥ 1 (i.e., |FC| ≥ 2)	Probable G-protein coupled receptor 21
292	BC050344	4924.91	1.13455	0.201879	5.61993	1.91034e-08	5.69695e-06	sensitive models	p < 0.001	FDR adjusted p < 0.05	|log2FC| ≥ 1 (i.e., |FC| ≥ 2)
293	MORC4	5763.74	1.13838	0.185824	6.1261	9.00613e-10	8.87085e-07	sensitive models	p < 0.001	FDR adjusted p < 0.05	|log2FC| ≥ 1 (i.e., |FC| ≥ 2)	MORC family CW-type zinc finger protein 4
294	SNX29P2	163.441	1.14095	0.300315	3.79916	0.000145189	0.00357132	sensitive models	p < 0.001	FDR adjusted p < 0.05	|log2FC| ≥ 1 (i.e., |FC| ≥ 2)	Putative protein SNX29P2
295	LOC100216546	811.202	1.14179	0.187703	6.08295	1.17992e-09	1.04789e-06	sensitive models	p < 0.001	FDR adjusted p < 0.05	|log2FC| ≥ 1 (i.e., |FC| ≥ 2)
296	LOC100506123	139.225	1.14404	0.321756	3.55561	0.00037711	0.00696209	sensitive models	p < 0.001	FDR adjusted p < 0.05	|log2FC| ≥ 1 (i.e., |FC| ≥ 2)
297	TSC22D1-AS1	29.234	1.1458	0.321375	3.56531	0.000363431	0.00676881	sensitive models	p < 0.001	FDR adjusted p < 0.05	|log2FC| ≥ 1 (i.e., |FC| ≥ 2)
298	AK054972	32.7769	1.14817	0.387312	2.96445	0.00303223	0.029783	sensitive models		FDR adjusted p < 0.05	|log2FC| ≥ 1 (i.e., |FC| ≥ 2)
299	AX747795	41.6379	1.14988	0.34201	3.36211	0.000773485	0.0116742	sensitive models	p < 0.001	FDR adjusted p < 0.05	|log2FC| ≥ 1 (i.e., |FC| ≥ 2)
300	NEO1	888.315	1.15612	0.365827	3.1603	0.00157606	0.0189689	sensitive models		FDR adjusted p < 0.05	|log2FC| ≥ 1 (i.e., |FC| ≥ 2)	Neogenin
301	ARRDC3-AS1	52.7794	1.15702	0.237525	4.87117	1.1094e-06	0.000106364	sensitive models	p < 0.001	FDR adjusted p < 0.05	|log2FC| ≥ 1 (i.e., |FC| ≥ 2)
302	ADAMTSL3	419.923	1.15714	0.199149	5.81041	6.23195e-09	2.8421e-06	sensitive models	p < 0.001	FDR adjusted p < 0.05	|log2FC| ≥ 1 (i.e., |FC| ≥ 2)	ADAMTS-like protein 3
303	FLJ42393	70.4568	1.15902	0.361524	3.20592	0.00134633	0.017094	sensitive models		FDR adjusted p < 0.05	|log2FC| ≥ 1 (i.e., |FC| ≥ 2)
304	LOC100133161	75.87	1.15967	0.30007	3.86465	0.000111247	0.0029423	sensitive models	p < 0.001	FDR adjusted p < 0.05	|log2FC| ≥ 1 (i.e., |FC| ≥ 2)
305	LOC100507117	19.6607	1.16169	0.418042	2.77887	0.00545478	0.0438895	sensitive models		FDR adjusted p < 0.05	|log2FC| ≥ 1 (i.e., |FC| ≥ 2)
306	GPR52	35.5484	1.16244	0.366761	3.16947	0.0015272	0.0185528	sensitive models		FDR adjusted p < 0.05	|log2FC| ≥ 1 (i.e., |FC| ≥ 2)	G-protein coupled receptor 52
307	AK001533	26.7168	1.16331	0.256239	4.53994	5.62693e-06	0.000336698	sensitive models	p < 0.001	FDR adjusted p < 0.05	|log2FC| ≥ 1 (i.e., |FC| ≥ 2)
308	SND1-IT1	69.3019	1.16413	0.326123	3.5696	0.00035752	0.00668825	sensitive models	p < 0.001	FDR adjusted p < 0.05	|log2FC| ≥ 1 (i.e., |FC| ≥ 2)	Uncharacterized protein encoded by SND1-IT1
309	ZNF471	93.4055	1.16641	0.31199	3.73861	0.000185039	0.00416942	sensitive models	p < 0.001	FDR adjusted p < 0.05	|log2FC| ≥ 1 (i.e., |FC| ≥ 2)	Zinc finger protein 471
310	FAM151B	13.8258	1.16986	0.367596	3.18247	0.00146025	0.0180493	sensitive models		FDR adjusted p < 0.05	|log2FC| ≥ 1 (i.e., |FC| ≥ 2)	Protein FAM151B
311	AK022993	34.6244	1.17039	0.297631	3.93234	8.41227e-05	0.00239117	sensitive models	p < 0.001	FDR adjusted p < 0.05	|log2FC| ≥ 1 (i.e., |FC| ≥ 2)
312	C12orf50	1776.5	1.17262	0.237842	4.93025	8.21259e-07	8.60741e-05	sensitive models	p < 0.001	FDR adjusted p < 0.05	|log2FC| ≥ 1 (i.e., |FC| ≥ 2)	Uncharacterized protein C12orf50
313	AX747062	216.072	1.17688	0.249846	4.71041	2.47225e-06	0.000185671	sensitive models	p < 0.001	FDR adjusted p < 0.05	|log2FC| ≥ 1 (i.e., |FC| ≥ 2)
314	TBC1D8B	4128.78	1.17884	0.20993	5.61542	1.96088e-08	5.7048e-06	sensitive models	p < 0.001	FDR adjusted p < 0.05	|log2FC| ≥ 1 (i.e., |FC| ≥ 2)	TBC1 domain family member 8B
315	AX748212	46.5171	1.18114	0.353197	3.34414	0.000825384	0.0122494	sensitive models	p < 0.001	FDR adjusted p < 0.05	|log2FC| ≥ 1 (i.e., |FC| ≥ 2)
316	ANP32A-IT1	118.911	1.18348	0.279213	4.23865	2.24872e-05	0.000912136	sensitive models	p < 0.001	FDR adjusted p < 0.05	|log2FC| ≥ 1 (i.e., |FC| ≥ 2)
317	BC036778	119.167	1.18589	0.244496	4.85034	1.23248e-06	0.000115538	sensitive models	p < 0.001	FDR adjusted p < 0.05	|log2FC| ≥ 1 (i.e., |FC| ≥ 2)
318	ASMTL-AS1	130.742	1.186	0.280944	4.22147	2.42713e-05	0.000968212	sensitive models	p < 0.001	FDR adjusted p < 0.05	|log2FC| ≥ 1 (i.e., |FC| ≥ 2)
319	ARMCX4	110.204	1.18859	0.300595	3.95412	7.68163e-05	0.00227403	sensitive models	p < 0.001	FDR adjusted p < 0.05	|log2FC| ≥ 1 (i.e., |FC| ≥ 2)	Armadillo repeat-containing X-linked protein 4
320	endogenous retrovirus ERV9	70.6629	1.18885	0.2915	4.0784	4.53471e-05	0.00154272	sensitive models	p < 0.001	FDR adjusted p < 0.05	|log2FC| ≥ 1 (i.e., |FC| ≥ 2)
321	LOC729737	276.518	1.18948	0.31376	3.79105	0.000150011	0.0036335	sensitive models	p < 0.001	FDR adjusted p < 0.05	|log2FC| ≥ 1 (i.e., |FC| ≥ 2)
322	PCDHGA12	86.3758	1.18953	0.390796	3.04387	0.00233555	0.0250223	sensitive models		FDR adjusted p < 0.05	|log2FC| ≥ 1 (i.e., |FC| ≥ 2)	Protocadherin gamma-A12
323	CR627206	479.476	1.19198	0.22886	5.20834	1.9054e-07	2.82033e-05	sensitive models	p < 0.001	FDR adjusted p < 0.05	|log2FC| ≥ 1 (i.e., |FC| ≥ 2)
324	BC069782	21.1666	1.19199	0.382877	3.11324	0.00185044	0.0211512	sensitive models		FDR adjusted p < 0.05	|log2FC| ≥ 1 (i.e., |FC| ≥ 2)
325	AK128619	124.383	1.19758	0.271223	4.41548	1.00788e-05	0.000509192	sensitive models	p < 0.001	FDR adjusted p < 0.05	|log2FC| ≥ 1 (i.e., |FC| ≥ 2)
326	UNQ6501	16.7592	1.19859	0.384089	3.1206	0.00180483	0.0208663	sensitive models		FDR adjusted p < 0.05	|log2FC| ≥ 1 (i.e., |FC| ≥ 2)	PAMP6501
327	AK092098	49.5631	1.20074	0.274858	4.36858	1.25055e-05	0.000595913	sensitive models	p < 0.001	FDR adjusted p < 0.05	|log2FC| ≥ 1 (i.e., |FC| ≥ 2)
328	ATP9B	3550.3	1.20374	0.216334	5.56428	2.63242e-08	7.0507e-06	sensitive models	p < 0.001	FDR adjusted p < 0.05	|log2FC| ≥ 1 (i.e., |FC| ≥ 2)	Probable phospholipid-transporting ATPase IIB
329	D28359	27.7077	1.20535	0.322248	3.74045	0.000183692	0.00416365	sensitive models	p < 0.001	FDR adjusted p < 0.05	|log2FC| ≥ 1 (i.e., |FC| ≥ 2)
330	FOXD4L2	26.5122	1.20717	0.421717	2.8625	0.00420307	0.0371712	sensitive models		FDR adjusted p < 0.05	|log2FC| ≥ 1 (i.e., |FC| ≥ 2)	Forkhead box protein D4-like 4
331	AX747535	31.2801	1.20819	0.289211	4.17752	2.94705e-05	0.00113019	sensitive models	p < 0.001	FDR adjusted p < 0.05	|log2FC| ≥ 1 (i.e., |FC| ≥ 2)
332	PRKXP1	325.573	1.20911	0.242674	4.98245	6.27844e-07	6.92434e-05	sensitive models	p < 0.001	FDR adjusted p < 0.05	|log2FC| ≥ 1 (i.e., |FC| ≥ 2)
333	LOC100128361	16.2671	1.21027	0.411082	2.94412	0.00323873	0.0312287	sensitive models		FDR adjusted p < 0.05	|log2FC| ≥ 1 (i.e., |FC| ≥ 2)
334	HSP90B2P	30.4977	1.21165	0.293135	4.13341	3.57424e-05	0.00130592	sensitive models	p < 0.001	FDR adjusted p < 0.05	|log2FC| ≥ 1 (i.e., |FC| ≥ 2)	Putative endoplasmin-like protein
335	PLA2G4B	101.504	1.2146	0.439089	2.76618	0.00567174	0.0450376	sensitive models		FDR adjusted p < 0.05	|log2FC| ≥ 1 (i.e., |FC| ≥ 2)	Cytosolic phospholipase A2 beta
336	AK125301	233.278	1.21526	0.224448	5.41442	6.14868e-08	1.2809e-05	sensitive models	p < 0.001	FDR adjusted p < 0.05	|log2FC| ≥ 1 (i.e., |FC| ≥ 2)
337	NEAT1	70209.7	1.21603	0.275525	4.41348	1.0172e-05	0.000510842	sensitive models	p < 0.001	FDR adjusted p < 0.05	|log2FC| ≥ 1 (i.e., |FC| ≥ 2)
338	CCDC19	57.161	1.22078	0.440547	2.77105	0.00558759	0.0445873	sensitive models		FDR adjusted p < 0.05	|log2FC| ≥ 1 (i.e., |FC| ≥ 2)	Cilia- and flagella-associated protein 45
339	ADAM32	24.2088	1.2221	0.414757	2.94655	0.00321343	0.0310832	sensitive models		FDR adjusted p < 0.05	|log2FC| ≥ 1 (i.e., |FC| ≥ 2)	Disintegrin and metalloproteinase domain-containing protein 32
340	ZDHHC14	198.235	1.22415	0.322414	3.79685	0.000146548	0.00358904	sensitive models	p < 0.001	FDR adjusted p < 0.05	|log2FC| ≥ 1 (i.e., |FC| ≥ 2)	Palmitoyltransferase ZDHHC14
341	NCKAP5	241.825	1.22569	0.256955	4.77005	1.84182e-06	0.000152347	sensitive models	p < 0.001	FDR adjusted p < 0.05	|log2FC| ≥ 1 (i.e., |FC| ≥ 2)	Nck-associated protein 5
342	DISC1	126.593	1.22584	0.33543	3.65453	0.000257656	0.00530206	sensitive models	p < 0.001	FDR adjusted p < 0.05	|log2FC| ≥ 1 (i.e., |FC| ≥ 2)	Disrupted in schizophrenia 1 protein
343	TAS2R20	28.8843	1.22938	0.409221	3.00421	0.00266274	0.0273636	sensitive models		FDR adjusted p < 0.05	|log2FC| ≥ 1 (i.e., |FC| ≥ 2)	Taste receptor type 2 member 20
344	LOC643406	634.163	1.2296	0.210236	5.84868	4.95493e-09	2.6128e-06	sensitive models	p < 0.001	FDR adjusted p < 0.05	|log2FC| ≥ 1 (i.e., |FC| ≥ 2)	Uncharacterized protein
345	CATSPER2	39.7719	1.23655	0.370415	3.33829	0.000842951	0.012401	sensitive models	p < 0.001	FDR adjusted p < 0.05	|log2FC| ≥ 1 (i.e., |FC| ≥ 2)	Cation channel sperm-associated protein 2
346	LINC00852	57.1005	1.23664	0.292457	4.22843	2.35327e-05	0.000940974	sensitive models	p < 0.001	FDR adjusted p < 0.05	|log2FC| ≥ 1 (i.e., |FC| ≥ 2)
347	HLA-J	20.5362	1.23723	0.444884	2.78102	0.00541887	0.0438084	sensitive models		FDR adjusted p < 0.05	|log2FC| ≥ 1 (i.e., |FC| ≥ 2)
348	UGDH-AS1	3713.91	1.23932	0.212989	5.8187	5.93065e-09	2.78589e-06	sensitive models	p < 0.001	FDR adjusted p < 0.05	|log2FC| ≥ 1 (i.e., |FC| ≥ 2)
349	TAS2R31	31.8633	1.24323	0.410593	3.0279	0.0024626	0.0257778	sensitive models		FDR adjusted p < 0.05	|log2FC| ≥ 1 (i.e., |FC| ≥ 2)	Taste receptor type 2 member 31
350	ATF7IP2	272.026	1.24346	0.309707	4.01497	5.94534e-05	0.00185437	sensitive models	p < 0.001	FDR adjusted p < 0.05	|log2FC| ≥ 1 (i.e., |FC| ≥ 2)	Activating transcription factor 7-interacting protein 2
351	BC073807	80.3277	1.24651	0.254086	4.90585	9.3024e-07	9.34338e-05	sensitive models	p < 0.001	FDR adjusted p < 0.05	|log2FC| ≥ 1 (i.e., |FC| ≥ 2)
352	AX746622	15.2083	1.25344	0.460637	2.72109	0.00650668	0.049613	sensitive models		FDR adjusted p < 0.05	|log2FC| ≥ 1 (i.e., |FC| ≥ 2)
353	TTC18	164.536	1.25363	0.38814	3.22985	0.00123857	0.0161274	sensitive models		FDR adjusted p < 0.05	|log2FC| ≥ 1 (i.e., |FC| ≥ 2)	Cilia- and flagella-associated protein 70
354	PA2G4P4	85.9936	1.25596	0.308476	4.07151	4.67102e-05	0.00157568	sensitive models	p < 0.001	FDR adjusted p < 0.05	|log2FC| ≥ 1 (i.e., |FC| ≥ 2)
355	FLJ40292	26.3266	1.25715	0.30788	4.08324	4.44126e-05	0.00152631	sensitive models	p < 0.001	FDR adjusted p < 0.05	|log2FC| ≥ 1 (i.e., |FC| ≥ 2)
356	OCLM	25.9331	1.25772	0.33005	3.8107	0.000138575	0.00348145	sensitive models	p < 0.001	FDR adjusted p < 0.05	|log2FC| ≥ 1 (i.e., |FC| ≥ 2)
357	TMEM212	351.584	1.25918	0.233973	5.38172	7.37754e-08	1.48201e-05	sensitive models	p < 0.001	FDR adjusted p < 0.05	|log2FC| ≥ 1 (i.e., |FC| ≥ 2)	Transmembrane protein 212
358	PCDP1	78.2391	1.26012	0.352868	3.57108	0.00035551	0.00666542	sensitive models	p < 0.001	FDR adjusted p < 0.05	|log2FC| ≥ 1 (i.e., |FC| ≥ 2)	Cilia- and flagella-associated protein 221
359	UNC80	27.1247	1.26053	0.336203	3.74931	0.000177322	0.00407093	sensitive models	p < 0.001	FDR adjusted p < 0.05	|log2FC| ≥ 1 (i.e., |FC| ≥ 2)	Protein unc-80 homolog
360	LOC145474	27.3646	1.26153	0.454001	2.77869	0.00545784	0.0438895	sensitive models		FDR adjusted p < 0.05	|log2FC| ≥ 1 (i.e., |FC| ≥ 2)
361	CCDC30	65.1764	1.26276	0.337057	3.74643	0.000179372	0.00409781	sensitive models	p < 0.001	FDR adjusted p < 0.05	|log2FC| ≥ 1 (i.e., |FC| ≥ 2)	Coiled-coil domain-containing protein 30
362	GOLGA6L4	71.5105	1.26558	0.331595	3.81663	0.000135286	0.00342766	sensitive models	p < 0.001	FDR adjusted p < 0.05	|log2FC| ≥ 1 (i.e., |FC| ≥ 2)	Golgin subfamily A member 6-like protein 4
363	LOC646214	1009.6	1.26572	0.209019	6.05553	1.39955e-09	1.17265e-06	sensitive models	p < 0.001	FDR adjusted p < 0.05	|log2FC| ≥ 1 (i.e., |FC| ≥ 2)
364	AB075492	17.8594	1.26701	0.321835	3.93682	8.2567e-05	0.0023816	sensitive models	p < 0.001	FDR adjusted p < 0.05	|log2FC| ≥ 1 (i.e., |FC| ≥ 2)
365	NANOG	26.1275	1.26709	0.412011	3.07538	0.00210237	0.0232017	sensitive models		FDR adjusted p < 0.05	|log2FC| ≥ 1 (i.e., |FC| ≥ 2)	Homeobox protein NANOG
366	KCNQ1OT1	6753.55	1.26729	0.238195	5.32037	1.03557e-07	1.91098e-05	sensitive models	p < 0.001	FDR adjusted p < 0.05	|log2FC| ≥ 1 (i.e., |FC| ≥ 2)
367	AF090939	20.6461	1.26902	0.425043	2.98562	0.00283006	0.0284193	sensitive models		FDR adjusted p < 0.05	|log2FC| ≥ 1 (i.e., |FC| ≥ 2)
368	AX746869	185.689	1.27331	0.272551	4.67184	2.98517e-06	0.000207291	sensitive models	p < 0.001	FDR adjusted p < 0.05	|log2FC| ≥ 1 (i.e., |FC| ≥ 2)
369	AB073649	78.4988	1.27378	0.285061	4.46846	7.87845e-06	0.000428382	sensitive models	p < 0.001	FDR adjusted p < 0.05	|log2FC| ≥ 1 (i.e., |FC| ≥ 2)
370	AK096314	20.2271	1.27563	0.455115	2.80287	0.00506495	0.0418881	sensitive models		FDR adjusted p < 0.05	|log2FC| ≥ 1 (i.e., |FC| ≥ 2)
371	RNF148	21.6106	1.27574	0.365314	3.49218	0.000479092	0.0083	sensitive models	p < 0.001	FDR adjusted p < 0.05	|log2FC| ≥ 1 (i.e., |FC| ≥ 2)	RING finger protein 148
372	BC053669	133.2	1.27761	0.249353	5.12369	2.99615e-07	4.02425e-05	sensitive models	p < 0.001	FDR adjusted p < 0.05	|log2FC| ≥ 1 (i.e., |FC| ≥ 2)
373	PLEKHS1	581.102	1.27799	0.421748	3.03023	0.00244369	0.0256957	sensitive models		FDR adjusted p < 0.05	|log2FC| ≥ 1 (i.e., |FC| ≥ 2)	Pleckstrin homology domain-containing family S member 1
374	AX748379	103.376	1.27836	0.252325	5.06634	4.0553e-07	4.92296e-05	sensitive models	p < 0.001	FDR adjusted p < 0.05	|log2FC| ≥ 1 (i.e., |FC| ≥ 2)
375	BX648961	100.542	1.27965	0.275644	4.64239	3.44395e-06	0.000228494	sensitive models	p < 0.001	FDR adjusted p < 0.05	|log2FC| ≥ 1 (i.e., |FC| ≥ 2)
376	ALDH1L2	174.616	1.28257	0.446795	2.87059	0.00409707	0.0365788	sensitive models		FDR adjusted p < 0.05	|log2FC| ≥ 1 (i.e., |FC| ≥ 2)	Mitochondrial 10-formyltetrahydrofolate dehydrogenase
377	LOC100335030	46.08	1.28552	0.330629	3.88811	0.000101027	0.00273632	sensitive models	p < 0.001	FDR adjusted p < 0.05	|log2FC| ≥ 1 (i.e., |FC| ≥ 2)
378	MINOS1P1	43.9769	1.29329	0.293888	4.40062	1.07942e-05	0.000532578	sensitive models	p < 0.001	FDR adjusted p < 0.05	|log2FC| ≥ 1 (i.e., |FC| ≥ 2)
379	FAM27E3	61.2972	1.2995	0.273281	4.75519	1.98259e-06	0.000160068	sensitive models	p < 0.001	FDR adjusted p < 0.05	|log2FC| ≥ 1 (i.e., |FC| ≥ 2)	Protein FAM27E3
380	TSIX	182.426	1.30175	0.238535	5.45726	4.83543e-08	1.11594e-05	sensitive models	p < 0.001	FDR adjusted p < 0.05	|log2FC| ≥ 1 (i.e., |FC| ≥ 2)
381	SLC4A5	50.3797	1.30347	0.42334	3.07902	0.00207681	0.0229647	sensitive models		FDR adjusted p < 0.05	|log2FC| ≥ 1 (i.e., |FC| ≥ 2)	Electrogenic sodium bicarbonate cotransporter 4
382	AK127087	38.6192	1.30692	0.314049	4.16152	3.16135e-05	0.00119012	sensitive models	p < 0.001	FDR adjusted p < 0.05	|log2FC| ≥ 1 (i.e., |FC| ≥ 2)
383	TAS2R14	30.3882	1.30727	0.360765	3.62359	0.000290539	0.00582251	sensitive models	p < 0.001	FDR adjusted p < 0.05	|log2FC| ≥ 1 (i.e., |FC| ≥ 2)	Taste receptor type 2 member 14
384	LOC284581	19.963	1.30796	0.361373	3.61941	0.000295281	0.00588261	sensitive models	p < 0.001	FDR adjusted p < 0.05	|log2FC| ≥ 1 (i.e., |FC| ≥ 2)
385	KCNMB3	105.662	1.31002	0.392527	3.33739	0.000845677	0.0124195	sensitive models	p < 0.001	FDR adjusted p < 0.05	|log2FC| ≥ 1 (i.e., |FC| ≥ 2)	Calcium-activated potassium channel subunit beta-3
386	LOC100506124	16.8776	1.31111	0.431939	3.03542	0.00240204	0.0254381	sensitive models		FDR adjusted p < 0.05	|log2FC| ≥ 1 (i.e., |FC| ≥ 2)
387	AX747648	71.1754	1.31287	0.278958	4.70634	2.52199e-06	0.000186773	sensitive models	p < 0.001	FDR adjusted p < 0.05	|log2FC| ≥ 1 (i.e., |FC| ≥ 2)
388	FW340027	45.6069	1.31299	0.290354	4.52204	6.12476e-06	0.000355152	sensitive models	p < 0.001	FDR adjusted p < 0.05	|log2FC| ≥ 1 (i.e., |FC| ≥ 2)
389	AX747756	478.283	1.32288	0.235376	5.62029	1.90635e-08	5.69695e-06	sensitive models	p < 0.001	FDR adjusted p < 0.05	|log2FC| ≥ 1 (i.e., |FC| ≥ 2)
390	CYP2B7P1	44.8002	1.32617	0.478661	2.77058	0.00559564	0.0446012	sensitive models		FDR adjusted p < 0.05	|log2FC| ≥ 1 (i.e., |FC| ≥ 2)
391	BC037952	5623.17	1.32674	0.243317	5.45274	4.96001e-08	1.11594e-05	sensitive models	p < 0.001	FDR adjusted p < 0.05	|log2FC| ≥ 1 (i.e., |FC| ≥ 2)
392	BCO2	91.0076	1.33088	0.401552	3.31434	0.000918598	0.0131694	sensitive models	p < 0.001	FDR adjusted p < 0.05	|log2FC| ≥ 1 (i.e., |FC| ≥ 2)	Carotenoid-cleaving dioxygenase, mitochondrial
393	AK094963	16.6756	1.3327	0.466649	2.85588	0.00429172	0.0377573	sensitive models		FDR adjusted p < 0.05	|log2FC| ≥ 1 (i.e., |FC| ≥ 2)
394	BX641110	82.9626	1.33437	0.377269	3.53693	0.000404813	0.00736079	sensitive models	p < 0.001	FDR adjusted p < 0.05	|log2FC| ≥ 1 (i.e., |FC| ≥ 2)
395	ZNF704	934.716	1.3373	0.456054	2.93234	0.00336421	0.031892	sensitive models		FDR adjusted p < 0.05	|log2FC| ≥ 1 (i.e., |FC| ≥ 2)	Zinc finger protein 704
396	HNF1A-AS1	268.372	1.34091	0.40713	3.29357	0.000989237	0.0138756	sensitive models	p < 0.001	FDR adjusted p < 0.05	|log2FC| ≥ 1 (i.e., |FC| ≥ 2)
397	C12orf55	1107.85	1.34661	0.234496	5.74258	9.32447e-09	3.57593e-06	sensitive models	p < 0.001	FDR adjusted p < 0.05	|log2FC| ≥ 1 (i.e., |FC| ≥ 2)	Cilia- and flagella-associated protein 54
398	BC084560	40.8473	1.35271	0.306087	4.41937	9.89878e-06	0.000504629	sensitive models	p < 0.001	FDR adjusted p < 0.05	|log2FC| ≥ 1 (i.e., |FC| ≥ 2)
399	LOC389765	25.6679	1.35539	0.320098	4.23431	2.29258e-05	0.000927572	sensitive models	p < 0.001	FDR adjusted p < 0.05	|log2FC| ≥ 1 (i.e., |FC| ≥ 2)
400	LOC642776	111.668	1.35558	0.307241	4.41211	1.02366e-05	0.000511042	sensitive models	p < 0.001	FDR adjusted p < 0.05	|log2FC| ≥ 1 (i.e., |FC| ≥ 2)
401	SRGAP3	119.004	1.35723	0.392532	3.45763	0.00054494	0.00900619	sensitive models	p < 0.001	FDR adjusted p < 0.05	|log2FC| ≥ 1 (i.e., |FC| ≥ 2)	SLIT-ROBO Rho GTPase-activating protein 3
402	MORF4L2-AS1	15.4037	1.35785	0.420022	3.2328	0.00122583	0.0160481	sensitive models		FDR adjusted p < 0.05	|log2FC| ≥ 1 (i.e., |FC| ≥ 2)
403	SAMD15	22.9258	1.35858	0.440853	3.08171	0.00205816	0.0228333	sensitive models		FDR adjusted p < 0.05	|log2FC| ≥ 1 (i.e., |FC| ≥ 2)	Sterile alpha motif domain-containing protein 15
404	KIAA1683	98.8698	1.36079	0.388932	3.49879	0.000467367	0.00815548	sensitive models	p < 0.001	FDR adjusted p < 0.05	|log2FC| ≥ 1 (i.e., |FC| ≥ 2)	IQ domain-containing protein N
405	COL27A1	301.143	1.36966	0.402357	3.40409	0.000663848	0.0104009	sensitive models	p < 0.001	FDR adjusted p < 0.05	|log2FC| ≥ 1 (i.e., |FC| ≥ 2)	Collagen alpha-1(XXVII) chain
406	CHRNA10	12.2239	1.36994	0.485178	2.82359	0.00474885	0.0402471	sensitive models		FDR adjusted p < 0.05	|log2FC| ≥ 1 (i.e., |FC| ≥ 2)	Neuronal acetylcholine receptor subunit alpha-10
407	LOC100133331	419.121	1.37254	0.196894	6.97097	3.14767e-12	1.4708e-08	sensitive models	p < 0.001	FDR adjusted p < 0.05	|log2FC| ≥ 1 (i.e., |FC| ≥ 2)
408	ACRC	49.4818	1.37486	0.279367	4.92133	8.59586e-07	8.95349e-05	sensitive models	p < 0.001	FDR adjusted p < 0.05	|log2FC| ≥ 1 (i.e., |FC| ≥ 2)	Germ cell nuclear acidic protein
409	SAMD12-AS1	17.9724	1.37527	0.458208	3.0014	0.00268742	0.0275334	sensitive models		FDR adjusted p < 0.05	|log2FC| ≥ 1 (i.e., |FC| ≥ 2)
410	MGC4836	1696.71	1.37672	0.26233	5.24807	1.53701e-07	2.53058e-05	sensitive models	p < 0.001	FDR adjusted p < 0.05	|log2FC| ≥ 1 (i.e., |FC| ≥ 2)	RNA-directed DNA polymerase
411	AX748052	14.4861	1.38018	0.465842	2.96277	0.00304887	0.0298761	sensitive models		FDR adjusted p < 0.05	|log2FC| ≥ 1 (i.e., |FC| ≥ 2)
412	AX748239	38.8963	1.38086	0.408536	3.38003	0.000724789	0.011169	sensitive models	p < 0.001	FDR adjusted p < 0.05	|log2FC| ≥ 1 (i.e., |FC| ≥ 2)
413	SLC4A8	67.8127	1.38201	0.271205	5.09583	3.47224e-07	4.40531e-05	sensitive models	p < 0.001	FDR adjusted p < 0.05	|log2FC| ≥ 1 (i.e., |FC| ≥ 2)	Electroneutral sodium bicarbonate exchanger 1
414	USP3-AS1	14.528	1.38286	0.449034	3.07963	0.00207255	0.0229326	sensitive models		FDR adjusted p < 0.05	|log2FC| ≥ 1 (i.e., |FC| ≥ 2)
415	AX747658	279.007	1.38533	0.265923	5.20949	1.89361e-07	2.82033e-05	sensitive models	p < 0.001	FDR adjusted p < 0.05	|log2FC| ≥ 1 (i.e., |FC| ≥ 2)
416	STRF6	44544.2	1.38895	0.277712	5.00141	5.6912e-07	6.44519e-05	sensitive models	p < 0.001	FDR adjusted p < 0.05	|log2FC| ≥ 1 (i.e., |FC| ≥ 2)	Uncharacterized protein STRF6
417	CA3	21.0343	1.39228	0.379321	3.67045	0.000242128	0.00508801	sensitive models	p < 0.001	FDR adjusted p < 0.05	|log2FC| ≥ 1 (i.e., |FC| ≥ 2)	Carbonic anhydrase 3
418	AX747507	46.3742	1.40259	0.375625	3.73402	0.000188446	0.00422586	sensitive models	p < 0.001	FDR adjusted p < 0.05	|log2FC| ≥ 1 (i.e., |FC| ≥ 2)
419	AX747628	61.5444	1.40384	0.263693	5.32376	1.01644e-07	1.90571e-05	sensitive models	p < 0.001	FDR adjusted p < 0.05	|log2FC| ≥ 1 (i.e., |FC| ≥ 2)
420	LOC202181	156.032	1.40769	0.379329	3.71099	0.000206451	0.00451836	sensitive models	p < 0.001	FDR adjusted p < 0.05	|log2FC| ≥ 1 (i.e., |FC| ≥ 2)
421	HSP90AB4P	57.596	1.41089	0.34163	4.12987	3.62972e-05	0.00130592	sensitive models	p < 0.001	FDR adjusted p < 0.05	|log2FC| ≥ 1 (i.e., |FC| ≥ 2)	Putative heat shock protein HSP 90-beta 4
422	GPRASP1	91.0385	1.41225	0.309424	4.56412	5.01598e-06	0.000310035	sensitive models	p < 0.001	FDR adjusted p < 0.05	|log2FC| ≥ 1 (i.e., |FC| ≥ 2)	G-protein coupled receptor-associated sorting protein 1
423	BX538221	44.1104	1.41929	0.36219	3.91863	8.90531e-05	0.00249532	sensitive models	p < 0.001	FDR adjusted p < 0.05	|log2FC| ≥ 1 (i.e., |FC| ≥ 2)
424	TAS2R30	37.6558	1.43141	0.35858	3.99188	6.55518e-05	0.00200022	sensitive models	p < 0.001	FDR adjusted p < 0.05	|log2FC| ≥ 1 (i.e., |FC| ≥ 2)	Taste receptor type 2 member 30
425	AX748249	19.5101	1.43187	0.416124	3.44096	0.000579658	0.00940496	sensitive models	p < 0.001	FDR adjusted p < 0.05	|log2FC| ≥ 1 (i.e., |FC| ≥ 2)
426	LOC23117	63.4616	1.43462	0.347333	4.13037	3.62174e-05	0.00130592	sensitive models	p < 0.001	FDR adjusted p < 0.05	|log2FC| ≥ 1 (i.e., |FC| ≥ 2)
427	AK098491	60.8647	1.43996	0.26169	5.50252	3.74391e-08	9.15575e-06	sensitive models	p < 0.001	FDR adjusted p < 0.05	|log2FC| ≥ 1 (i.e., |FC| ≥ 2)
428	SPEF2	77.7431	1.44387	0.466166	3.09734	0.00195269	0.0220546	sensitive models		FDR adjusted p < 0.05	|log2FC| ≥ 1 (i.e., |FC| ≥ 2)	Sperm flagellar protein 2
429	LOC100131257	330.538	1.44566	0.241143	5.99505	2.03417e-09	1.2862e-06	sensitive models	p < 0.001	FDR adjusted p < 0.05	|log2FC| ≥ 1 (i.e., |FC| ≥ 2)
430	GUCY1B2	36.9483	1.4548	0.436346	3.33407	0.000855865	0.0125215	sensitive models	p < 0.001	FDR adjusted p < 0.05	|log2FC| ≥ 1 (i.e., |FC| ≥ 2)	Guanylate cyclase soluble subunit beta-2
431	AK125860	23.6396	1.45597	0.491086	2.9648	0.00302884	0.029783	sensitive models		FDR adjusted p < 0.05	|log2FC| ≥ 1 (i.e., |FC| ≥ 2)
432	LOC728323	42.352	1.46425	0.531047	2.75728	0.00582845	0.046001	sensitive models		FDR adjusted p < 0.05	|log2FC| ≥ 1 (i.e., |FC| ≥ 2)
433	BC022892	26.9951	1.46647	0.496091	2.95605	0.00311604	0.0303285	sensitive models		FDR adjusted p < 0.05	|log2FC| ≥ 1 (i.e., |FC| ≥ 2)
434	C17orf67	17.0424	1.46707	0.437326	3.35463	0.000794708	0.0119411	sensitive models	p < 0.001	FDR adjusted p < 0.05	|log2FC| ≥ 1 (i.e., |FC| ≥ 2)	Uncharacterized protein C17orf67
435	KCNC3	46.9035	1.46793	0.503249	2.9169	0.00353532	0.0330682	sensitive models		FDR adjusted p < 0.05	|log2FC| ≥ 1 (i.e., |FC| ≥ 2)	Potassium voltage-gated channel subfamily C member 3
436	PRSS21	86.5923	1.46862	0.506642	2.89874	0.00374666	0.0344342	sensitive models		FDR adjusted p < 0.05	|log2FC| ≥ 1 (i.e., |FC| ≥ 2)	Testisin
437	AX747527	31.7019	1.47582	0.441897	3.33975	0.000838552	0.0123795	sensitive models	p < 0.001	FDR adjusted p < 0.05	|log2FC| ≥ 1 (i.e., |FC| ≥ 2)
438	LOC727896	138.45	1.48529	0.261349	5.68316	1.32229e-08	4.55354e-06	sensitive models	p < 0.001	FDR adjusted p < 0.05	|log2FC| ≥ 1 (i.e., |FC| ≥ 2)
439	AX748267	26.9222	1.49242	0.402516	3.70771	0.000209139	0.004536	sensitive models	p < 0.001	FDR adjusted p < 0.05	|log2FC| ≥ 1 (i.e., |FC| ≥ 2)
440	BC070247	29.0325	1.49413	0.367239	4.06856	4.73052e-05	0.00158065	sensitive models	p < 0.001	FDR adjusted p < 0.05	|log2FC| ≥ 1 (i.e., |FC| ≥ 2)
441	ZNF788	55.2713	1.50314	0.289334	5.19515	2.04551e-07	2.97551e-05	sensitive models	p < 0.001	FDR adjusted p < 0.05	|log2FC| ≥ 1 (i.e., |FC| ≥ 2)	Putative KRAB domain-containing protein ZNF788
442	STOX2	82.5503	1.51226	0.548461	2.75728	0.00582851	0.046001	sensitive models		FDR adjusted p < 0.05	|log2FC| ≥ 1 (i.e., |FC| ≥ 2)	Storkhead-box protein 2
443	AK128559	26.0132	1.51324	0.378091	4.00231	6.27269e-05	0.00193502	sensitive models	p < 0.001	FDR adjusted p < 0.05	|log2FC| ≥ 1 (i.e., |FC| ≥ 2)
444	FLJ12825	23.3788	1.51671	0.459187	3.30304	0.000956429	0.0135222	sensitive models	p < 0.001	FDR adjusted p < 0.05	|log2FC| ≥ 1 (i.e., |FC| ≥ 2)
445	BC070093	43.4397	1.51706	0.513534	2.95415	0.00313527	0.030475	sensitive models		FDR adjusted p < 0.05	|log2FC| ≥ 1 (i.e., |FC| ≥ 2)
446	C8orf47	135.666	1.5225	0.510468	2.98255	0.00285856	0.0285248	sensitive models		FDR adjusted p < 0.05	|log2FC| ≥ 1 (i.e., |FC| ≥ 2)	Glutamate-rich protein 5
447	PPIEL	43.2796	1.52477	0.331675	4.59717	4.28258e-06	0.000275818	sensitive models	p < 0.001	FDR adjusted p < 0.05	|log2FC| ≥ 1 (i.e., |FC| ≥ 2)
448	HYDIN2	20.9034	1.52512	0.504709	3.02177	0.002513	0.0261825	sensitive models		FDR adjusted p < 0.05	|log2FC| ≥ 1 (i.e., |FC| ≥ 2)
449	FAM95B1	32.0383	1.52635	0.402166	3.79531	0.000147456	0.00359928	sensitive models	p < 0.001	FDR adjusted p < 0.05	|log2FC| ≥ 1 (i.e., |FC| ≥ 2)
450	ZGLP1	16.2156	1.52657	0.527611	2.89336	0.00381145	0.0347645	sensitive models		FDR adjusted p < 0.05	|log2FC| ≥ 1 (i.e., |FC| ≥ 2)	GATA-type zinc finger protein 1
451	GBAP1	28.3676	1.52849	0.512094	2.98479	0.00283773	0.0284193	sensitive models		FDR adjusted p < 0.05	|log2FC| ≥ 1 (i.e., |FC| ≥ 2)
452	GPR135	18.4007	1.53377	0.428762	3.5772	0.000347296	0.00655762	sensitive models	p < 0.001	FDR adjusted p < 0.05	|log2FC| ≥ 1 (i.e., |FC| ≥ 2)	G-protein coupled receptor 135
453	SCARA3	147.997	1.53667	0.552519	2.7812	0.00541576	0.0438084	sensitive models		FDR adjusted p < 0.05	|log2FC| ≥ 1 (i.e., |FC| ≥ 2)	Scavenger receptor class A member 3
454	PLIN1	7.81405	1.55041	0.493987	3.13855	0.00169784	0.0199786	sensitive models		FDR adjusted p < 0.05	|log2FC| ≥ 1 (i.e., |FC| ≥ 2)	Perilipin-1
455	CMYA5	105.618	1.55159	0.53899	2.8787	0.00399317	0.0359556	sensitive models		FDR adjusted p < 0.05	|log2FC| ≥ 1 (i.e., |FC| ≥ 2)	Cardiomyopathy-associated protein 5
456	BC148242	7.06122	1.55253	0.543375	2.8572	0.00427397	0.0376208	sensitive models		FDR adjusted p < 0.05	|log2FC| ≥ 1 (i.e., |FC| ≥ 2)
457	LOC100130451	14.0146	1.55331	0.443493	3.50246	0.000460991	0.00806925	sensitive models	p < 0.001	FDR adjusted p < 0.05	|log2FC| ≥ 1 (i.e., |FC| ≥ 2)
458	NKPD1	5.95094	1.5641	0.572215	2.73341	0.00626823	0.0483853	sensitive models		FDR adjusted p < 0.05	|log2FC| ≥ 1 (i.e., |FC| ≥ 2)	NTPase KAP family P-loop domain-containing protein 1
459	FAM222A	56.2199	1.56536	0.516005	3.03361	0.00241643	0.0255162	sensitive models		FDR adjusted p < 0.05	|log2FC| ≥ 1 (i.e., |FC| ≥ 2)	Protein FAM222A
460	CCDC108	42.694	1.56831	0.546387	2.87033	0.00410037	0.0365889	sensitive models		FDR adjusted p < 0.05	|log2FC| ≥ 1 (i.e., |FC| ≥ 2)	Cilia- and flagella-associated protein 65
461	AK311660	29.236	1.5722	0.340697	4.61464	3.9377e-06	0.000254577	sensitive models	p < 0.001	FDR adjusted p < 0.05	|log2FC| ≥ 1 (i.e., |FC| ≥ 2)
462	ANKRD20A12P	18.951	1.57428	0.539176	2.91979	0.00350269	0.0328541	sensitive models		FDR adjusted p < 0.05	|log2FC| ≥ 1 (i.e., |FC| ≥ 2)	Putative ankyrin repeat domain-containing protein 20A12 pseudogene
463	UCP3	17.5978	1.5807	0.406715	3.88651	0.000101695	0.00275	sensitive models	p < 0.001	FDR adjusted p < 0.05	|log2FC| ≥ 1 (i.e., |FC| ≥ 2)	Putative mitochondrial transporter UCP3
464	CACNG8	78.1975	1.5857	0.512946	3.09136	0.00199242	0.0223753	sensitive models		FDR adjusted p < 0.05	|log2FC| ≥ 1 (i.e., |FC| ≥ 2)	Voltage-dependent calcium channel gamma-8 subunit
465	ANKRD20A8P	22.1868	1.59058	0.468044	3.39836	0.000677913	0.0105722	sensitive models	p < 0.001	FDR adjusted p < 0.05	|log2FC| ≥ 1 (i.e., |FC| ≥ 2)	Ankyrin repeat domain-containing protein 20B
466	MTND5	11463.7	1.59096	0.303985	5.2337	1.66154e-07	2.64924e-05	sensitive models	p < 0.001	FDR adjusted p < 0.05	|log2FC| ≥ 1 (i.e., |FC| ≥ 2)	NADH-ubiquinone oxidoreductase chain 5
467	FAM227A	178.525	1.59136	0.273337	5.82196	5.8161e-09	2.78589e-06	sensitive models	p < 0.001	FDR adjusted p < 0.05	|log2FC| ≥ 1 (i.e., |FC| ≥ 2)	Protein FAM227A
468	AK074469	37.6922	1.59206	0.394091	4.03982	5.34921e-05	0.00172825	sensitive models	p < 0.001	FDR adjusted p < 0.05	|log2FC| ≥ 1 (i.e., |FC| ≥ 2)
469	BC171896	16.4964	1.59673	0.456191	3.50014	0.000465015	0.00812285	sensitive models	p < 0.001	FDR adjusted p < 0.05	|log2FC| ≥ 1 (i.e., |FC| ≥ 2)
470	HOXC4	22.0718	1.59877	0.574937	2.78077	0.00542298	0.0438084	sensitive models		FDR adjusted p < 0.05	|log2FC| ≥ 1 (i.e., |FC| ≥ 2)	Homeobox protein Hox-C4
471	NEB	2082.23	1.60311	0.551348	2.90761	0.00364198	0.0337293	sensitive models		FDR adjusted p < 0.05	|log2FC| ≥ 1 (i.e., |FC| ≥ 2)	Nebulin
472	LOC100379224	8.40573	1.60415	0.529836	3.02764	0.00246468	0.0257837	sensitive models		FDR adjusted p < 0.05	|log2FC| ≥ 1 (i.e., |FC| ≥ 2)
473	RRN3P2	24.899	1.61225	0.517319	3.11655	0.0018298	0.0210041	sensitive models		FDR adjusted p < 0.05	|log2FC| ≥ 1 (i.e., |FC| ≥ 2)	Putative RRN3-like protein RRN3P2
474	AK024936	20.2286	1.61487	0.464816	3.47421	0.000512352	0.00868016	sensitive models	p < 0.001	FDR adjusted p < 0.05	|log2FC| ≥ 1 (i.e., |FC| ≥ 2)
475	AK096291	59.2498	1.6169	0.392066	4.12406	3.72244e-05	0.0013336	sensitive models	p < 0.001	FDR adjusted p < 0.05	|log2FC| ≥ 1 (i.e., |FC| ≥ 2)
476	AK023417	26.6971	1.61928	0.397745	4.07114	4.6783e-05	0.00157568	sensitive models	p < 0.001	FDR adjusted p < 0.05	|log2FC| ≥ 1 (i.e., |FC| ≥ 2)
477	RNF138P1	95.3089	1.62041	0.384795	4.21109	2.54147e-05	0.00100905	sensitive models	p < 0.001	FDR adjusted p < 0.05	|log2FC| ≥ 1 (i.e., |FC| ≥ 2)
478	LOC613037	180.629	1.62244	0.286852	5.656	1.54937e-08	4.93285e-06	sensitive models	p < 0.001	FDR adjusted p < 0.05	|log2FC| ≥ 1 (i.e., |FC| ≥ 2)
479	FW340046	35.278	1.62315	0.472386	3.43606	0.000590233	0.00953983	sensitive models	p < 0.001	FDR adjusted p < 0.05	|log2FC| ≥ 1 (i.e., |FC| ≥ 2)
480	SLC26A9	639.366	1.64304	0.452068	3.63449	0.000278535	0.00561528	sensitive models	p < 0.001	FDR adjusted p < 0.05	|log2FC| ≥ 1 (i.e., |FC| ≥ 2)	Solute carrier family 26 member 9
481	TMLHE-AS1	16.7639	1.64717	0.494578	3.33046	0.000867031	0.0126232	sensitive models	p < 0.001	FDR adjusted p < 0.05	|log2FC| ≥ 1 (i.e., |FC| ≥ 2)
482	AK127557	12.753	1.64761	0.596039	2.76426	0.00570517	0.045218	sensitive models		FDR adjusted p < 0.05	|log2FC| ≥ 1 (i.e., |FC| ≥ 2)
483	AK130294	97.7766	1.64833	0.41066	4.01386	5.97343e-05	0.0018597	sensitive models	p < 0.001	FDR adjusted p < 0.05	|log2FC| ≥ 1 (i.e., |FC| ≥ 2)
484	BC043227	10.2229	1.64988	0.516971	3.19144	0.00141565	0.0176731	sensitive models		FDR adjusted p < 0.05	|log2FC| ≥ 1 (i.e., |FC| ≥ 2)
485	GPLD1	19.5376	1.66168	0.411789	4.03526	5.45416e-05	0.00175636	sensitive models	p < 0.001	FDR adjusted p < 0.05	|log2FC| ≥ 1 (i.e., |FC| ≥ 2)	Phosphatidylinositol-glycan-specific phospholipase D
486	AK126253	14.0107	1.66407	0.440523	3.77748	0.000158421	0.00377038	sensitive models	p < 0.001	FDR adjusted p < 0.05	|log2FC| ≥ 1 (i.e., |FC| ≥ 2)
487	ILDR2	26.2599	1.66898	0.598658	2.78787	0.00530564	0.0431874	sensitive models		FDR adjusted p < 0.05	|log2FC| ≥ 1 (i.e., |FC| ≥ 2)	Immunoglobulin-like domain-containing receptor 2
488	UGT1A7	49.945	1.6909	0.575178	2.93979	0.00328437	0.0314364	sensitive models		FDR adjusted p < 0.05	|log2FC| ≥ 1 (i.e., |FC| ≥ 2)	UDP-glucuronosyltransferase 1A7
489	LOC100131691	25.3789	1.69116	0.419679	4.02966	5.58565e-05	0.0017842	sensitive models	p < 0.001	FDR adjusted p < 0.05	|log2FC| ≥ 1 (i.e., |FC| ≥ 2)
490	LONRF2	342.81	1.69128	0.435651	3.88218	0.000103525	0.00277325	sensitive models	p < 0.001	FDR adjusted p < 0.05	|log2FC| ≥ 1 (i.e., |FC| ≥ 2)	LON peptidase N-terminal domain and RING finger protein 2
491	EBF4	23.0021	1.71289	0.554666	3.08815	0.00201408	0.0225173	sensitive models		FDR adjusted p < 0.05	|log2FC| ≥ 1 (i.e., |FC| ≥ 2)	Transcription factor COE4
492	AX748175	37.612	1.71343	0.420063	4.07898	4.52331e-05	0.00154195	sensitive models	p < 0.001	FDR adjusted p < 0.05	|log2FC| ≥ 1 (i.e., |FC| ≥ 2)
493	AX747123	6.34996	1.71923	0.624974	2.75088	0.00594359	0.0466521	sensitive models		FDR adjusted p < 0.05	|log2FC| ≥ 1 (i.e., |FC| ≥ 2)
494	AGAP7	11.6951	1.72337	0.594267	2.9	0.00373165	0.0343846	sensitive models		FDR adjusted p < 0.05	|log2FC| ≥ 1 (i.e., |FC| ≥ 2)	Putative Arf-GAP with GTPase, ANK repeat and PH domain-containing protein 7
495	AX747485	18.764	1.72949	0.414466	4.17282	3.00847e-05	0.00114997	sensitive models	p < 0.001	FDR adjusted p < 0.05	|log2FC| ≥ 1 (i.e., |FC| ≥ 2)
496	ZNF793	84.4479	1.73026	0.531952	3.25266	0.00114331	0.0153112	sensitive models		FDR adjusted p < 0.05	|log2FC| ≥ 1 (i.e., |FC| ≥ 2)	Zinc finger protein 793
497	AX748294	14.7706	1.73789	0.499838	3.47691	0.000507228	0.00865197	sensitive models	p < 0.001	FDR adjusted p < 0.05	|log2FC| ≥ 1 (i.e., |FC| ≥ 2)
498	LINC00319	24.4231	1.73884	0.599688	2.89957	0.00373672	0.034399	sensitive models		FDR adjusted p < 0.05	|log2FC| ≥ 1 (i.e., |FC| ≥ 2)
499	CUZD1	6.95721	1.73953	0.599328	2.90247	0.00370227	0.0341938	sensitive models		FDR adjusted p < 0.05	|log2FC| ≥ 1 (i.e., |FC| ≥ 2)	CUB and zona pellucida-like domain-containing protein 1
500	DNAH6	171.297	1.77299	0.423908	4.1825	2.88318e-05	0.00111075	sensitive models	p < 0.001	FDR adjusted p < 0.05	|log2FC| ≥ 1 (i.e., |FC| ≥ 2)	Dynein axonemal heavy chain 6
501	ZFHX2	81.1207	1.78676	0.560328	3.18878	0.00142875	0.0177925	sensitive models		FDR adjusted p < 0.05	|log2FC| ≥ 1 (i.e., |FC| ≥ 2)	Zinc finger homeobox protein 2
502	PCDHB19P	28.969	1.78734	0.565055	3.16313	0.00156085	0.0188396	sensitive models		FDR adjusted p < 0.05	|log2FC| ≥ 1 (i.e., |FC| ≥ 2)
503	RGPD3	13.9545	1.79484	0.563485	3.18525	0.00144628	0.017905	sensitive models		FDR adjusted p < 0.05	|log2FC| ≥ 1 (i.e., |FC| ≥ 2)	RanBP2-like and GRIP domain-containing protein 3
504	HSPA12A	33.9807	1.8096	0.565831	3.19813	0.00138323	0.0174444	sensitive models		FDR adjusted p < 0.05	|log2FC| ≥ 1 (i.e., |FC| ≥ 2)	Heat shock 70 kDa protein 12A
505	AX746826	92.6641	1.81464	0.586725	3.09282	0.00198263	0.0223181	sensitive models		FDR adjusted p < 0.05	|log2FC| ≥ 1 (i.e., |FC| ≥ 2)
506	DZIP1L	126.144	1.8517	0.632433	2.9279	0.00341258	0.0323142	sensitive models		FDR adjusted p < 0.05	|log2FC| ≥ 1 (i.e., |FC| ≥ 2)	Cilium assembly protein DZIP1L
507	SYNPO2	19.9819	1.85792	0.589059	3.15405	0.0016102	0.0192699	sensitive models		FDR adjusted p < 0.05	|log2FC| ≥ 1 (i.e., |FC| ≥ 2)	Synaptopodin-2
508	SYNM	148.178	1.8771	0.418598	4.48427	7.31654e-06	0.000410164	sensitive models	p < 0.001	FDR adjusted p < 0.05	|log2FC| ≥ 1 (i.e., |FC| ≥ 2)	Synemin
509	AK025511	155.238	1.88157	0.614515	3.06187	0.00219959	0.0239766	sensitive models		FDR adjusted p < 0.05	|log2FC| ≥ 1 (i.e., |FC| ≥ 2)
510	DNAJC6	56.1527	1.88823	0.524323	3.60128	0.00031666	0.00622765	sensitive models	p < 0.001	FDR adjusted p < 0.05	|log2FC| ≥ 1 (i.e., |FC| ≥ 2)	Putative tyrosine-protein phosphatase auxilin
511	WIPF3	67.4459	1.89122	0.519478	3.64062	0.000271983	0.00549635	sensitive models	p < 0.001	FDR adjusted p < 0.05	|log2FC| ≥ 1 (i.e., |FC| ≥ 2)	WAS/WASL-interacting protein family member 3
512	AK123450	8.4839	1.89824	0.627647	3.02438	0.00249145	0.0259831	sensitive models		FDR adjusted p < 0.05	|log2FC| ≥ 1 (i.e., |FC| ≥ 2)
513	DOCK8	183.78	1.90944	0.644152	2.96426	0.00303408	0.029783	sensitive models		FDR adjusted p < 0.05	|log2FC| ≥ 1 (i.e., |FC| ≥ 2)	Dedicator of cytokinesis protein 8
514	IGSF10	75.9968	1.91668	0.602665	3.18033	0.00147106	0.0181187	sensitive models		FDR adjusted p < 0.05	|log2FC| ≥ 1 (i.e., |FC| ≥ 2)	Immunoglobulin superfamily member 10
515	ZEB2	30.7727	1.92559	0.529509	3.63656	0.000276308	0.00557705	sensitive models	p < 0.001	FDR adjusted p < 0.05	|log2FC| ≥ 1 (i.e., |FC| ≥ 2)	Zinc finger E-box-binding homeobox 2
516	BC041964	35.4545	1.9265	0.476527	4.04279	5.28188e-05	0.00171325	sensitive models	p < 0.001	FDR adjusted p < 0.05	|log2FC| ≥ 1 (i.e., |FC| ≥ 2)
517	LHFPL3-AS2	35.0342	1.92722	0.690057	2.79284	0.00522483	0.0426493	sensitive models		FDR adjusted p < 0.05	|log2FC| ≥ 1 (i.e., |FC| ≥ 2)
518	BPIFB1	196.665	1.92789	0.634536	3.03827	0.0023794	0.0252993	sensitive models		FDR adjusted p < 0.05	|log2FC| ≥ 1 (i.e., |FC| ≥ 2)	BPI fold-containing family B member 1
519	CUBN	32.3399	1.93567	0.690872	2.80178	0.00508216	0.0419403	sensitive models		FDR adjusted p < 0.05	|log2FC| ≥ 1 (i.e., |FC| ≥ 2)	Cubilin
520	DNAH17	74.5992	1.96496	0.498848	3.939	8.18224e-05	0.0023713	sensitive models	p < 0.001	FDR adjusted p < 0.05	|log2FC| ≥ 1 (i.e., |FC| ≥ 2)	Dynein axonemal heavy chain 17
521	SYN1	7.51037	1.96653	0.709338	2.77234	0.00556548	0.044508	sensitive models		FDR adjusted p < 0.05	|log2FC| ≥ 1 (i.e., |FC| ≥ 2)	Synapsin-1
522	AK093443	23.7061	1.97795	0.65107	3.038	0.00238151	0.0253058	sensitive models		FDR adjusted p < 0.05	|log2FC| ≥ 1 (i.e., |FC| ≥ 2)
523	LINC00597	23.7812	1.99929	0.426455	4.68816	2.75676e-06	0.000196276	sensitive models	p < 0.001	FDR adjusted p < 0.05	|log2FC| ≥ 1 (i.e., |FC| ≥ 2)	Putative uncharacterized protein encoded by LINC00597
524	AJ011981	5.16467	2.00839	0.696264	2.88452	0.00392009	0.0354869	sensitive models		FDR adjusted p < 0.05	|log2FC| ≥ 1 (i.e., |FC| ≥ 2)
525	SLC25A27	31.0192	2.01004	0.546212	3.67996	0.000233274	0.00493267	sensitive models	p < 0.001	FDR adjusted p < 0.05	|log2FC| ≥ 1 (i.e., |FC| ≥ 2)	Mitochondrial uncoupling protein 4
526	GOLGA6C	7.12099	2.03706	0.742268	2.74438	0.00606258	0.0472081	sensitive models		FDR adjusted p < 0.05	|log2FC| ≥ 1 (i.e., |FC| ≥ 2)	Golgin subfamily A member 6C
527	C3orf70	35.8822	2.0411	0.716221	2.84982	0.00437438	0.038233	sensitive models		FDR adjusted p < 0.05	|log2FC| ≥ 1 (i.e., |FC| ≥ 2)	UPF0524 protein C3orf70
528	CCDC81	6.27733	2.05522	0.729964	2.81551	0.00487006	0.0408798	sensitive models		FDR adjusted p < 0.05	|log2FC| ≥ 1 (i.e., |FC| ≥ 2)	Coiled-coil domain-containing protein 81
529	AK092380	51.4368	2.05569	0.448177	4.58679	4.5011e-06	0.000287695	sensitive models	p < 0.001	FDR adjusted p < 0.05	|log2FC| ≥ 1 (i.e., |FC| ≥ 2)
530	CACHD1	103.916	2.07278	0.558132	3.71378	0.000204184	0.00449205	sensitive models	p < 0.001	FDR adjusted p < 0.05	|log2FC| ≥ 1 (i.e., |FC| ≥ 2)	VWFA and cache domain-containing protein 1
531	LOC100422737	15.7923	2.08154	0.738904	2.81707	0.00484639	0.0407261	sensitive models		FDR adjusted p < 0.05	|log2FC| ≥ 1 (i.e., |FC| ≥ 2)
532	DENND2A	20.1243	2.08221	0.660978	3.1502	0.0016316	0.0194682	sensitive models		FDR adjusted p < 0.05	|log2FC| ≥ 1 (i.e., |FC| ≥ 2)	DENN domain-containing protein 2A
533	POU5F2	10.0341	2.09742	0.627712	3.34137	0.000833661	0.0123353	sensitive models	p < 0.001	FDR adjusted p < 0.05	|log2FC| ≥ 1 (i.e., |FC| ≥ 2)	POU domain, class 5, transcription factor 2
534	TTC28	160.41	2.10249	0.619149	3.39577	0.000684346	0.0106234	sensitive models	p < 0.001	FDR adjusted p < 0.05	|log2FC| ≥ 1 (i.e., |FC| ≥ 2)	Tetratricopeptide repeat protein 28
535	CHN1	10.7021	2.11166	0.686965	3.0739	0.00211279	0.0232559	sensitive models		FDR adjusted p < 0.05	|log2FC| ≥ 1 (i.e., |FC| ≥ 2)	N-chimaerin
536	AK125871	41.2917	2.1388	0.638594	3.34923	0.000810357	0.0121008	sensitive models	p < 0.001	FDR adjusted p < 0.05	|log2FC| ≥ 1 (i.e., |FC| ≥ 2)
537	DNAH10	16.3475	2.15224	0.66549	3.23407	0.00122041	0.0160258	sensitive models		FDR adjusted p < 0.05	|log2FC| ≥ 1 (i.e., |FC| ≥ 2)	Dynein axonemal heavy chain 10
538	POTEM	13.774	2.16135	0.742852	2.90954	0.00361966	0.0336148	sensitive models		FDR adjusted p < 0.05	|log2FC| ≥ 1 (i.e., |FC| ≥ 2)	Putative POTE ankyrin domain family member M
539	KSR2	30.6184	2.1827	0.592692	3.68269	0.000230785	0.00489229	sensitive models	p < 0.001	FDR adjusted p < 0.05	|log2FC| ≥ 1 (i.e., |FC| ≥ 2)	Kinase suppressor of Ras 2
540	SDK2	38.6693	2.2119	0.584044	3.78722	0.00015234	0.00367227	sensitive models	p < 0.001	FDR adjusted p < 0.05	|log2FC| ≥ 1 (i.e., |FC| ≥ 2)	Protein sidekick-2
541	LOC152225	8.32497	2.22596	0.752176	2.95936	0.00308282	0.0301563	sensitive models		FDR adjusted p < 0.05	|log2FC| ≥ 1 (i.e., |FC| ≥ 2)
542	BC038455	7.16221	2.24933	0.718902	3.12883	0.00175501	0.0205084	sensitive models		FDR adjusted p < 0.05	|log2FC| ≥ 1 (i.e., |FC| ≥ 2)
543	KRT81	15.7086	2.26148	0.783893	2.88493	0.00391497	0.035481	sensitive models		FDR adjusted p < 0.05	|log2FC| ≥ 1 (i.e., |FC| ≥ 2)	Keratin, type II cuticular Hb1
544	SCTR	109.375	2.26182	0.653888	3.45904	0.000542114	0.00898588	sensitive models	p < 0.001	FDR adjusted p < 0.05	|log2FC| ≥ 1 (i.e., |FC| ≥ 2)	Secretin receptor
545	ROBO1	134.635	2.27376	0.764498	2.97419	0.00293762	0.0290729	sensitive models		FDR adjusted p < 0.05	|log2FC| ≥ 1 (i.e., |FC| ≥ 2)	Roundabout homolog 1
546	BC114455	8.17505	2.29137	0.546836	4.19024	2.7866e-05	0.00108017	sensitive models	p < 0.001	FDR adjusted p < 0.05	|log2FC| ≥ 1 (i.e., |FC| ≥ 2)
547	BX649158	28.7514	2.29952	0.571966	4.02037	5.81057e-05	0.00182584	sensitive models	p < 0.001	FDR adjusted p < 0.05	|log2FC| ≥ 1 (i.e., |FC| ≥ 2)
548	TRIL	25.1531	2.3016	0.62166	3.70235	0.000213608	0.00462105	sensitive models	p < 0.001	FDR adjusted p < 0.05	|log2FC| ≥ 1 (i.e., |FC| ≥ 2)	TLR4 interactor with leucine rich repeats
549	TMEM132B	11.3116	2.30871	0.739899	3.1203	0.00180666	0.0208663	sensitive models		FDR adjusted p < 0.05	|log2FC| ≥ 1 (i.e., |FC| ≥ 2)	Transmembrane protein 132B
550	ENAM	27.6301	2.31153	0.793661	2.91249	0.00358563	0.0334208	sensitive models		FDR adjusted p < 0.05	|log2FC| ≥ 1 (i.e., |FC| ≥ 2)	Enamelin
551	LINC00202-1	6.72183	2.33137	0.828675	2.81337	0.00490254	0.0409796	sensitive models		FDR adjusted p < 0.05	|log2FC| ≥ 1 (i.e., |FC| ≥ 2)
552	BX537481	45.5677	2.35793	0.623988	3.77881	0.000157578	0.00375561	sensitive models	p < 0.001	FDR adjusted p < 0.05	|log2FC| ≥ 1 (i.e., |FC| ≥ 2)
553	TRAF3IP2-AS1	12.5719	2.36969	0.716767	3.30608	0.000946098	0.0134494	sensitive models	p < 0.001	FDR adjusted p < 0.05	|log2FC| ≥ 1 (i.e., |FC| ≥ 2)
554	AK125212	12.0443	2.37009	0.593924	3.99056	6.59187e-05	0.00200778	sensitive models	p < 0.001	FDR adjusted p < 0.05	|log2FC| ≥ 1 (i.e., |FC| ≥ 2)
555	SAMD5	314.237	2.3722	0.76734	3.09147	0.00199171	0.0223753	sensitive models		FDR adjusted p < 0.05	|log2FC| ≥ 1 (i.e., |FC| ≥ 2)	Sterile alpha motif domain-containing protein 5
556	TEX14	4.81195	2.40103	0.825403	2.90892	0.00362683	0.0336443	sensitive models		FDR adjusted p < 0.05	|log2FC| ≥ 1 (i.e., |FC| ≥ 2)	Inactive serine/threonine-protein kinase TEX14
557	AK094280	7.65649	2.40966	0.586631	4.10763	3.99743e-05	0.0014082	sensitive models	p < 0.001	FDR adjusted p < 0.05	|log2FC| ≥ 1 (i.e., |FC| ≥ 2)
558	COLGALT2	218.003	2.4178	0.530667	4.55615	5.20987e-06	0.000320844	sensitive models	p < 0.001	FDR adjusted p < 0.05	|log2FC| ≥ 1 (i.e., |FC| ≥ 2)	Procollagen galactosyltransferase 2
559	SALL4	56.9439	2.43418	0.670165	3.63221	0.000281001	0.00565824	sensitive models	p < 0.001	FDR adjusted p < 0.05	|log2FC| ≥ 1 (i.e., |FC| ≥ 2)	Sal-like protein 4
560	C8orf15	30.4218	2.48813	0.680242	3.65772	0.000254471	0.00524938	sensitive models	p < 0.001	FDR adjusted p < 0.05	|log2FC| ≥ 1 (i.e., |FC| ≥ 2)
561	LGR5	117.497	2.49806	0.794302	3.14497	0.00166103	0.0196776	sensitive models		FDR adjusted p < 0.05	|log2FC| ≥ 1 (i.e., |FC| ≥ 2)	Leucine-rich repeat-containing G-protein coupled receptor 5
562	TNFSF14	17.2505	2.50654	0.875862	2.8618	0.00421247	0.0371958	sensitive models		FDR adjusted p < 0.05	|log2FC| ≥ 1 (i.e., |FC| ≥ 2)	Tumor necrosis factor ligand superfamily member 14
563	TMEM178B	106.515	2.52342	0.828182	3.04694	0.00231185	0.0248789	sensitive models		FDR adjusted p < 0.05	|log2FC| ≥ 1 (i.e., |FC| ≥ 2)	Transmembrane protein 178B
564	DNM1P46	7.67274	2.5344	0.735685	3.44495	0.000571168	0.00930298	sensitive models	p < 0.001	FDR adjusted p < 0.05	|log2FC| ≥ 1 (i.e., |FC| ≥ 2)	Putative GED domain-containing protein DNM1P46
565	MAFA	5.14272	2.55868	0.920143	2.78074	0.00542348	0.0438084	sensitive models		FDR adjusted p < 0.05	|log2FC| ≥ 1 (i.e., |FC| ≥ 2)	Transcription factor MafA
566	AK056252	13.2009	2.57548	0.744693	3.45845	0.000543295	0.00899059	sensitive models	p < 0.001	FDR adjusted p < 0.05	|log2FC| ≥ 1 (i.e., |FC| ≥ 2)
567	ZMAT1	29.79	2.67053	0.733386	3.64137	0.00027119	0.00549497	sensitive models	p < 0.001	FDR adjusted p < 0.05	|log2FC| ≥ 1 (i.e., |FC| ≥ 2)	Zinc finger matrin-type protein 1
568	SPIB	104.969	2.67203	0.646532	4.13287	3.58266e-05	0.00130592	sensitive models	p < 0.001	FDR adjusted p < 0.05	|log2FC| ≥ 1 (i.e., |FC| ≥ 2)	Transcription factor Spi-B
569	DNM1P41	8.04613	2.75489	0.785882	3.50548	0.000455791	0.00801148	sensitive models	p < 0.001	FDR adjusted p < 0.05	|log2FC| ≥ 1 (i.e., |FC| ≥ 2)
570	HCN4	22.5002	2.78915	0.760022	3.66983	0.000242717	0.00509403	sensitive models	p < 0.001	FDR adjusted p < 0.05	|log2FC| ≥ 1 (i.e., |FC| ≥ 2)	Potassium/sodium hyperpolarization-activated cyclic nucleotide-gated channel 4
571	IGFBPL1	31.1289	3.00757	0.946618	3.17717	0.0014872	0.0182305	sensitive models		FDR adjusted p < 0.05	|log2FC| ≥ 1 (i.e., |FC| ≥ 2)	Insulin-like growth factor-binding protein-like 1
572	ZNF521	12.6548	3.0717	0.840244	3.65572	0.00025646	0.00528389	sensitive models	p < 0.001	FDR adjusted p < 0.05	|log2FC| ≥ 1 (i.e., |FC| ≥ 2)	Zinc finger protein 521
573	PPIAP30	6.53523	3.07491	0.706272	4.35372	1.33849e-05	0.000623915	sensitive models	p < 0.001	FDR adjusted p < 0.05	|log2FC| ≥ 1 (i.e., |FC| ≥ 2)
574	PCDHGB4	40.524	3.12151	1.13248	2.75636	0.00584478	0.0460467	sensitive models		FDR adjusted p < 0.05	|log2FC| ≥ 1 (i.e., |FC| ≥ 2)	Protocadherin gamma-B4
575	AX746771	18.3177	3.12374	0.959306	3.25625	0.00112896	0.0151793	sensitive models		FDR adjusted p < 0.05	|log2FC| ≥ 1 (i.e., |FC| ≥ 2)
576	PTCHD1	31.0201	3.30192	1.01052	3.26754	0.00108488	0.0147408	sensitive models		FDR adjusted p < 0.05	|log2FC| ≥ 1 (i.e., |FC| ≥ 2)	Patched domain-containing protein 1
577	TTN	228.991	3.45188	0.580176	5.9497	2.68628e-09	1.61887e-06	sensitive models	p < 0.001	FDR adjusted p < 0.05	|log2FC| ≥ 1 (i.e., |FC| ≥ 2)	Titin
578	NME9	5.43276	3.66839	1.30892	2.80261	0.00506908	0.0418881	sensitive models		FDR adjusted p < 0.05	|log2FC| ≥ 1 (i.e., |FC| ≥ 2)	Thioredoxin domain-containing protein 6
579	MUC6	1887.75	3.75339	0.832698	4.5075	6.55946e-06	0.000377762	sensitive models	p < 0.001	FDR adjusted p < 0.05	|log2FC| ≥ 1 (i.e., |FC| ≥ 2)	Mucin-6
580	RGAG4	7.42508	3.86772	1.025	3.77339	0.000161044	0.00381523	sensitive models	p < 0.001	FDR adjusted p < 0.05	|log2FC| ≥ 1 (i.e., |FC| ≥ 2)	Retrotransposon Gag-like protein 5
581	AF086165	9.66698	4.07287	1.29465	3.14593	0.00165561	0.0196323	sensitive models		FDR adjusted p < 0.05	|log2FC| ≥ 1 (i.e., |FC| ≥ 2)
582	A4GNT	33.895	4.38325	1.13262	3.87002	0.000108828	0.00288737	sensitive models	p < 0.001	FDR adjusted p < 0.05	|log2FC| ≥ 1 (i.e., |FC| ≥ 2)	Alpha-1,4-N-acetylglucosaminyltransferase
583	TENM3	16.0684	5.12782	1.2083	4.24383	2.19733e-05	0.000893441	sensitive models	p < 0.001	FDR adjusted p < 0.05	|log2FC| ≥ 1 (i.e., |FC| ≥ 2)	Teneurin-3
584	CDRT4	36.1935	10.4573	2.22892	4.69162	2.71045e-06	0.000195454	sensitive models	p < 0.001	FDR adjusted p < 0.05	|log2FC| ≥ 1 (i.e., |FC| ≥ 2)	CMT1A duplicated region transcript 4 protein
585	FCRL5	34.6944	18.127	5.87089	3.08761	0.00201774	0.0225329	sensitive models		FDR adjusted p < 0.05	|log2FC| ≥ 1 (i.e., |FC| ≥ 2)	Fc receptor-like protein 5
586	COQ3	40.9195	-0.825236	0.299622	-2.75426	0.00588257	0.0462554	resistant models		FDR adjusted p < 0.05		Ubiquinone biosynthesis O-methyltransferase, mitochondrial	HALLMARK_ADIPOGENESIS
587	JAGN1	364.022	-0.707723	0.160659	-4.40514	1.05717e-05	0.000523129	resistant models	p < 0.001	FDR adjusted p < 0.05		Protein jagunal homolog 1	HALLMARK_ADIPOGENESIS
588	CD151	2642.69	-0.697371	0.170925	-4.07999	4.50383e-05	0.00154153	resistant models	p < 0.001	FDR adjusted p < 0.05		CD151 antigen	HALLMARK_ADIPOGENESIS
589	DRAM2	403.195	-0.530273	0.144129	-3.67915	0.000234008	0.00493582	resistant models	p < 0.001	FDR adjusted p < 0.05		DNA damage-regulated autophagy modulator protein 2	HALLMARK_ADIPOGENESIS
590	SAMM50	382.059	-0.388874	0.104026	-3.73823	0.000185318	0.00416942	resistant models	p < 0.001	FDR adjusted p < 0.05		Sorting and assembly machinery component 50 homolog	HALLMARK_ADIPOGENESIS
591	UBC	11552	-0.355632	0.124833	-2.84887	0.00438746	0.0382871	resistant models		FDR adjusted p < 0.05		Polyubiquitin-C [Cleaved into: Ubiquitin]	HALLMARK_ADIPOGENESIS
592	SOWAHC	628.339	-0.353733	0.125247	-2.82428	0.00473863	0.0402413	resistant models		FDR adjusted p < 0.05		Ankyrin repeat domain-containing protein SOWAHC	HALLMARK_ADIPOGENESIS
593	RTN3	2178.64	-0.305031	0.107177	-2.84606	0.00442642	0.0385007	resistant models		FDR adjusted p < 0.05		Reticulon-3	HALLMARK_ADIPOGENESIS
594	GPX4	1286.28	-0.507426	0.157034	-3.23132	0.00123218	0.0161052	resistant models		FDR adjusted p < 0.05		Phospholipid hydroperoxide glutathione peroxidase	HALLMARK_ADIPOGENESIS, HALLMARK_APOPTOSIS, HALLMARK_DNA_REPAIR, HALLMARK_IL2_STAT5_SIGNALING, HALLMARK_OXIDATIVE_PHOSPHORYLATION, HALLMARK_REACTIVE_OXYGEN_SPECIES_PATHWAY
595	DHCR7	755.011	-0.646997	0.205735	-3.14482	0.00166191	0.0196776	resistant models		FDR adjusted p < 0.05		7-dehydrocholesterol reductase	HALLMARK_ADIPOGENESIS, HALLMARK_CHOLESTEROL_HOMEOSTASIS, HALLMARK_ESTROGEN_RESPONSE_EARLY, HALLMARK_ESTROGEN_RESPONSE_LATE, HALLMARK_MTORC1_SIGNALING
596	PPARG	842.189	-0.655546	0.196719	-3.33239	0.000861032	0.0125604	resistant models	p < 0.001	FDR adjusted p < 0.05		Peroxisome proliferator-activated receptor gamma	HALLMARK_ADIPOGENESIS, HALLMARK_CHOLESTEROL_HOMEOSTASIS, HALLMARK_UV_RESPONSE_DN
597	ACAA2	636.635	-0.554694	0.174658	-3.17589	0.00149379	0.0182654	resistant models		FDR adjusted p < 0.05		3-ketoacyl-CoA thiolase, mitochondrial	HALLMARK_ADIPOGENESIS, HALLMARK_FATTY_ACID_METABOLISM, HALLMARK_OXIDATIVE_PHOSPHORYLATION
598	ECHS1	822.732	-0.538758	0.176214	-3.0574	0.00223264	0.0242274	resistant models		FDR adjusted p < 0.05		Enoyl-CoA hydratase, mitochondrial	HALLMARK_ADIPOGENESIS, HALLMARK_FATTY_ACID_METABOLISM, HALLMARK_OXIDATIVE_PHOSPHORYLATION
599	SLC25A1	545.801	-0.68186	0.144735	-4.71111	2.46374e-06	0.000185671	resistant models	p < 0.001	FDR adjusted p < 0.05		Tricarboxylate transport protein, mitochondrial	HALLMARK_ADIPOGENESIS, HALLMARK_HYPOXIA
600	PFKL	1681.52	-0.541195	0.142843	-3.78875	0.000151409	0.00366028	resistant models	p < 0.001	FDR adjusted p < 0.05		ATP-dependent 6-phosphofructokinase, liver type	HALLMARK_ADIPOGENESIS, HALLMARK_HYPOXIA, HALLMARK_MTORC1_SIGNALING
601	PGM1	997.324	-0.479737	0.13363	-3.59004	0.00033063	0.00636898	resistant models	p < 0.001	FDR adjusted p < 0.05		Phosphoglucomutase-1	HALLMARK_ADIPOGENESIS, HALLMARK_HYPOXIA, HALLMARK_MTORC1_SIGNALING
602	PRDX3	1095.73	-0.634834	0.182231	-3.48368	0.000494571	0.00846389	resistant models	p < 0.001	FDR adjusted p < 0.05		Thioredoxin-dependent peroxide reductase, mitochondrial	HALLMARK_ADIPOGENESIS, HALLMARK_MYC_TARGETS_V1, HALLMARK_OXIDATIVE_PHOSPHORYLATION
603	NDUFB7	292.507	-0.627404	0.137969	-4.54743	5.43061e-06	0.000328445	resistant models	p < 0.001	FDR adjusted p < 0.05		NADH dehydrogenase [ubiquinone] 1 beta subcomplex subunit 7	HALLMARK_ADIPOGENESIS, HALLMARK_OXIDATIVE_PHOSPHORYLATION
604	COX7B	526.346	-0.572048	0.178777	-3.19978	0.00137534	0.0173709	resistant models		FDR adjusted p < 0.05		Cytochrome c oxidase subunit 7B, mitochondrial	HALLMARK_ADIPOGENESIS, HALLMARK_OXIDATIVE_PHOSPHORYLATION
605	MRPL15	581.474	-0.561925	0.128017	-4.38946	1.13635e-05	0.000550999	resistant models	p < 0.001	FDR adjusted p < 0.05		39S ribosomal protein L19, mitochondrial	HALLMARK_ADIPOGENESIS, HALLMARK_OXIDATIVE_PHOSPHORYLATION
606	SDHB	652.171	-0.560106	0.159609	-3.50924	0.000449395	0.00794874	resistant models	p < 0.001	FDR adjusted p < 0.05		Succinate dehydrogenase [ubiquinone] iron-sulfur subunit, mitochondrial	HALLMARK_ADIPOGENESIS, HALLMARK_OXIDATIVE_PHOSPHORYLATION
607	NDUFS3	393.873	-0.486086	0.140951	-3.44863	0.000563445	0.0092217	resistant models	p < 0.001	FDR adjusted p < 0.05		NADH dehydrogenase [ubiquinone] iron-sulfur protein 3, mitochondrial	HALLMARK_ADIPOGENESIS, HALLMARK_OXIDATIVE_PHOSPHORYLATION
608	DLAT	865.985	-0.298941	0.106723	-2.80108	0.00509313	0.0419841	resistant models		FDR adjusted p < 0.05		Dihydrolipoyllysine-residue acetyltransferase component of pyruvate dehydrogenase complex, mitochondrial	HALLMARK_ADIPOGENESIS, HALLMARK_OXIDATIVE_PHOSPHORYLATION
609	PREB	583.495	-0.438228	0.146805	-2.98511	0.00283477	0.0284193	resistant models		FDR adjusted p < 0.05		Prolactin regulatory element-binding protein	HALLMARK_ADIPOGENESIS, HALLMARK_UNFOLDED_PROTEIN_RESPONSE
610	RPL9	2314.59	-0.925775	0.198962	-4.65303	3.27099e-06	0.000220779	resistant models	p < 0.001	FDR adjusted p < 0.05		60S ribosomal protein L9	HALLMARK_ALLOGRAFT_REJECTION
611	RPS19	3359.97	-0.875303	0.216464	-4.04365	5.2626e-05	0.00171101	resistant models	p < 0.001	FDR adjusted p < 0.05		40S ribosomal protein S19	HALLMARK_ALLOGRAFT_REJECTION
612	RPS9	2172.43	-0.783036	0.159966	-4.895	9.83046e-07	9.64414e-05	resistant models	p < 0.001	FDR adjusted p < 0.05		40S ribosomal protein S9	HALLMARK_ALLOGRAFT_REJECTION
613	RPS3A	6313.47	-0.774101	0.196298	-3.9435	8.02997e-05	0.0023402	resistant models	p < 0.001	FDR adjusted p < 0.05		40S ribosomal protein S3a	HALLMARK_ALLOGRAFT_REJECTION
614	TPD52	2410.46	-0.618616	0.17641	-3.50669	0.000453722	0.0079954	resistant models	p < 0.001	FDR adjusted p < 0.05		Tumor protein D52	HALLMARK_ALLOGRAFT_REJECTION, HALLMARK_ANDROGEN_RESPONSE, HALLMARK_HYPOXIA, HALLMARK_PROTEIN_SECRETION
615	BCL10	723.676	-0.459324	0.142826	-3.21596	0.00130011	0.0166808	resistant models		FDR adjusted p < 0.05		B-cell lymphoma/leukemia 10	HALLMARK_ALLOGRAFT_REJECTION, HALLMARK_APOPTOSIS, HALLMARK_PEROXISOME
616	NME1	894.042	-0.387294	0.142397	-2.71982	0.00653166	0.0497742	resistant models		FDR adjusted p < 0.05		Nucleoside diphosphate kinase A	HALLMARK_ALLOGRAFT_REJECTION, HALLMARK_DNA_REPAIR, HALLMARK_E2F_TARGETS, HALLMARK_MYC_TARGETS_V1
617	EIF3D	2224.75	-0.345427	0.107116	-3.22478	0.00126071	0.0163013	resistant models		FDR adjusted p < 0.05		Eukaryotic translation initiation factor 3 subunit D	HALLMARK_ALLOGRAFT_REJECTION, HALLMARK_MYC_TARGETS_V1
618	VAPA	2091	-0.498695	0.140873	-3.54003	0.000400078	0.00729041	resistant models	p < 0.001	FDR adjusted p < 0.05		Vesicle-associated membrane protein-associated protein A	HALLMARK_ANDROGEN_RESPONSE
619	IDI1	862.897	-0.556417	0.18805	-2.95888	0.00308763	0.0301858	resistant models		FDR adjusted p < 0.05		Isopentenyl-diphosphate Delta-isomerase 1	HALLMARK_ANDROGEN_RESPONSE, HALLMARK_BILE_ACID_METABOLISM, HALLMARK_CHOLESTEROL_HOMEOSTASIS, HALLMARK_FATTY_ACID_METABOLISM, HALLMARK_MTORC1_SIGNALING, HALLMARK_PEROXISOME
620	DHCR24	3603.22	-0.601658	0.197965	-3.03921	0.00237199	0.0252842	resistant models		FDR adjusted p < 0.05		Delta(24)-sterol reductase	HALLMARK_ANDROGEN_RESPONSE, HALLMARK_BILE_ACID_METABOLISM, HALLMARK_FATTY_ACID_METABOLISM, HALLMARK_MTORC1_SIGNALING, HALLMARK_PEROXISOME
621	HMGCR	1556.06	-0.695943	0.171899	-4.04856	5.15342e-05	0.00168199	resistant models	p < 0.001	FDR adjusted p < 0.05		3-hydroxy-3-methylglutaryl-coenzyme A reductase	HALLMARK_ANDROGEN_RESPONSE, HALLMARK_CHOLESTEROL_HOMEOSTASIS, HALLMARK_MTORC1_SIGNALING
622	SCD	4380.33	-0.875241	0.254953	-3.43295	0.000597062	0.00962758	resistant models	p < 0.001	FDR adjusted p < 0.05		Stearoyl-CoA desaturase	HALLMARK_ANDROGEN_RESPONSE, HALLMARK_CHOLESTEROL_HOMEOSTASIS, HALLMARK_MTORC1_SIGNALING, HALLMARK_MYOGENESIS
623	GNAI3	1322.46	-0.334407	0.108714	-3.07603	0.00209778	0.0231662	resistant models		FDR adjusted p < 0.05		Guanine nucleotide-binding protein G(i) subunit alpha-3	HALLMARK_ANDROGEN_RESPONSE, HALLMARK_COMPLEMENT, HALLMARK_INFLAMMATORY_RESPONSE
624	ADRM1	1030.83	-0.33961	0.120049	-2.82893	0.00467039	0.0398625	resistant models		FDR adjusted p < 0.05		Proteasomal ubiquitin receptor ADRM1	HALLMARK_ANDROGEN_RESPONSE, HALLMARK_DNA_REPAIR, HALLMARK_INFLAMMATORY_RESPONSE
625	KRT19	27127.7	-0.69235	0.129078	-5.36379	8.14917e-08	1.61775e-05	resistant models	p < 0.001	FDR adjusted p < 0.05		Keratin, type I cytoskeletal 19	HALLMARK_ANDROGEN_RESPONSE, HALLMARK_ESTROGEN_RESPONSE_EARLY, HALLMARK_ESTROGEN_RESPONSE_LATE
626	TSC22D1	2570.38	-0.462991	0.134018	-3.45468	0.000550942	0.00906985	resistant models	p < 0.001	FDR adjusted p < 0.05		TSC22 domain family protein 1	HALLMARK_ANDROGEN_RESPONSE, HALLMARK_P53_PATHWAY, HALLMARK_TNFA_SIGNALING_VIA_NFKB
627	CDH3	1514.83	-0.872855	0.235992	-3.69866	0.000216737	0.00467078	resistant models	p < 0.001	FDR adjusted p < 0.05		Cadherin-3	HALLMARK_APICAL_JUNCTION
628	CNN2	1394.78	-0.73793	0.150375	-4.90728	9.23488e-07	9.34338e-05	resistant models	p < 0.001	FDR adjusted p < 0.05		Calponin-2	HALLMARK_APICAL_JUNCTION
629	CAP1	4834.42	-0.622012	0.12032	-5.16964	2.34549e-07	3.29815e-05	resistant models	p < 0.001	FDR adjusted p < 0.05		Adenylyl cyclase-associated protein 1	HALLMARK_APICAL_JUNCTION
630	RRAS	427.012	-0.56429	0.178476	-3.16171	0.00156845	0.0189043	resistant models		FDR adjusted p < 0.05		Ras-related protein R-Ras	HALLMARK_APICAL_JUNCTION
631	VASP	1566.69	-0.543156	0.138021	-3.93532	8.30863e-05	0.00238841	resistant models	p < 0.001	FDR adjusted p < 0.05		Vasodilator-stimulated phosphoprotein	HALLMARK_APICAL_JUNCTION
632	ACTB	44335.2	-0.535815	0.119636	-4.47873	7.50901e-06	0.000415433	resistant models	p < 0.001	FDR adjusted p < 0.05		Actin, cytoplasmic 1	HALLMARK_APICAL_JUNCTION
633	ARPC2	3437.89	-0.411092	0.110813	-3.70977	0.000207451	0.00452265	resistant models	p < 0.001	FDR adjusted p < 0.05		Actin-related protein 2/3 complex subunit 2	HALLMARK_APICAL_JUNCTION
634	CTNNA1	8688.39	-0.269254	0.0967374	-2.78335	0.00538007	0.0436878	resistant models		FDR adjusted p < 0.05		Catenin alpha-1	HALLMARK_APICAL_JUNCTION
635	ACTG1	27911.1	-0.515894	0.117947	-4.37395	1.22018e-05	0.000584924	resistant models	p < 0.001	FDR adjusted p < 0.05		Actin, cytoplasmic 2	HALLMARK_APICAL_JUNCTION, HALLMARK_CHOLESTEROL_HOMEOSTASIS
636	CLDN7	1349.21	-0.767181	0.219886	-3.48899	0.000484848	0.00836536	resistant models	p < 0.001	FDR adjusted p < 0.05		Claudin-7	HALLMARK_APICAL_JUNCTION, HALLMARK_ESTROGEN_RESPONSE_EARLY
637	FLOT2	2077.47	-0.410566	0.147379	-2.78579	0.00533974	0.0433812	resistant models		FDR adjusted p < 0.05		Flotillin-2	HALLMARK_APICAL_SURFACE
638	GPX1	2025.76	-0.602859	0.185567	-3.24875	0.00115915	0.015462	resistant models		FDR adjusted p < 0.05		Glutathione peroxidase 1	HALLMARK_APOPTOSIS
639	LMNA	5728.99	-0.358329	0.123466	-2.90225	0.00370494	0.0341998	resistant models		FDR adjusted p < 0.05		Prelamin-A/C [Cleaved into: Lamin-A/C	HALLMARK_APOPTOSIS
640	PPP3R1	1484.08	-0.352345	0.129063	-2.73002	0.00633312	0.0487874	resistant models		FDR adjusted p < 0.05		Calcineurin subunit B type 1	HALLMARK_APOPTOSIS
641	EBP	793.872	-0.519183	0.162103	-3.2028	0.001361	0.0172544	resistant models		FDR adjusted p < 0.05		3-beta-hydroxysteroid-Delta(8),Delta(7)-isomerase	HALLMARK_APOPTOSIS, HALLMARK_CHOLESTEROL_HOMEOSTASIS, HALLMARK_MTORC1_SIGNALING
642	CTNNB1	5486.52	-0.38087	0.135822	-2.80418	0.00504453	0.0417719	resistant models		FDR adjusted p < 0.05		Catenin beta-1	HALLMARK_APOPTOSIS, HALLMARK_CHOLESTEROL_HOMEOSTASIS, HALLMARK_TGF_BETA_SIGNALING, HALLMARK_WNT_BETA_CATENIN_SIGNALING
643	CASP6	206.195	-0.412012	0.127532	-3.23065	0.0012351	0.0161059	resistant models		FDR adjusted p < 0.05		Caspase-6	HALLMARK_APOPTOSIS, HALLMARK_GLYCOLYSIS, HALLMARK_HYPOXIA, HALLMARK_XENOBIOTIC_METABOLISM
644	GNA15	312.494	-0.875988	0.192909	-4.54094	5.60037e-06	0.000336367	resistant models	p < 0.001	FDR adjusted p < 0.05		Guanine nucleotide-binding protein subunit alpha-15	HALLMARK_APOPTOSIS, HALLMARK_INFLAMMATORY_RESPONSE
645	VDAC2	1682.11	-0.589113	0.124538	-4.73039	2.24092e-06	0.000175132	resistant models	p < 0.001	FDR adjusted p < 0.05		Voltage-dependent anion-selective channel protein 2	HALLMARK_APOPTOSIS, HALLMARK_OXIDATIVE_PHOSPHORYLATION
646	TSPO	801.743	-0.996242	0.237028	-4.20305	2.63346e-05	0.00104068	resistant models	p < 0.001	FDR adjusted p < 0.05		Putative peripheral benzodiazepine receptor-related protein	HALLMARK_APOPTOSIS, HALLMARK_PEROXISOME
647	MGMT	182.74	-0.605368	0.202411	-2.99079	0.00278256	0.0281323	resistant models		FDR adjusted p < 0.05		Methylated-DNA--protein-cysteine methyltransferase	HALLMARK_APOPTOSIS, HALLMARK_UV_RESPONSE_DN
648	PEX7	71.7353	-0.562956	0.205829	-2.73506	0.00623682	0.0482531	resistant models		FDR adjusted p < 0.05		Peroxisomal targeting signal 2 receptor	HALLMARK_BILE_ACID_METABOLISM
649	NUDT12	471.273	-0.476121	0.150096	-3.17211	0.00151335	0.0184459	resistant models		FDR adjusted p < 0.05		NAD-capped RNA hydrolase NUDT12	HALLMARK_BILE_ACID_METABOLISM
650	PEX19	885.991	-0.424787	0.109189	-3.89039	0.000100085	0.00271954	resistant models	p < 0.001	FDR adjusted p < 0.05		Peroxisomal biogenesis factor 19	HALLMARK_BILE_ACID_METABOLISM
651	BCAR3	579.577	-0.561261	0.173417	-3.23647	0.00121017	0.0159637	resistant models		FDR adjusted p < 0.05		Breast cancer anti-estrogen resistance protein 3	HALLMARK_BILE_ACID_METABOLISM, HALLMARK_TGF_BETA_SIGNALING
652	ETHE1	262.01	-0.954284	0.220377	-4.33023	1.48954e-05	0.000666697	resistant models	p < 0.001	FDR adjusted p < 0.05		Persulfide dioxygenase ETHE1, mitochondrial	HALLMARK_CHOLESTEROL_HOMEOSTASIS
653	LSS	734.237	-0.599441	0.175346	-3.41862	0.000629394	0.0100004	resistant models	p < 0.001	FDR adjusted p < 0.05		Lanosterol synthase	HALLMARK_CHOLESTEROL_HOMEOSTASIS
654	PMVK	288.49	-0.455326	0.15303	-2.97539	0.00292612	0.0289761	resistant models		FDR adjusted p < 0.05		Phosphomevalonate kinase	HALLMARK_CHOLESTEROL_HOMEOSTASIS
655	SREBF2	2532.28	-0.41929	0.140205	-2.99056	0.00278465	0.0281367	resistant models		FDR adjusted p < 0.05		Sterol regulatory element-binding protein 2	HALLMARK_CHOLESTEROL_HOMEOSTASIS
656	FDFT1	2172.34	-0.673357	0.194025	-3.47046	0.000519562	0.00875536	resistant models	p < 0.001	FDR adjusted p < 0.05		Squalene synthase	HALLMARK_CHOLESTEROL_HOMEOSTASIS, HALLMARK_ESTROGEN_RESPONSE_EARLY, HALLMARK_ESTROGEN_RESPONSE_LATE
657	HSD17B7	164.432	-0.648734	0.183858	-3.52845	0.000417999	0.00753559	resistant models	p < 0.001	FDR adjusted p < 0.05		3-keto-steroid reductase/17-beta-hydroxysteroid dehydrogenase 7	HALLMARK_CHOLESTEROL_HOMEOSTASIS, HALLMARK_FATTY_ACID_METABOLISM
658	NSDHL	312.293	-0.535887	0.155436	-3.44764	0.0005655	0.00923742	resistant models	p < 0.001	FDR adjusted p < 0.05		Sterol-4-alpha-carboxylate 3-dehydrogenase, decarboxylating	HALLMARK_CHOLESTEROL_HOMEOSTASIS, HALLMARK_FATTY_ACID_METABOLISM, HALLMARK_GLYCOLYSIS
659	SQLE	1948.68	-0.848402	0.238739	-3.55368	0.000379876	0.00699785	resistant models	p < 0.001	FDR adjusted p < 0.05		Squalene monooxygenase	HALLMARK_CHOLESTEROL_HOMEOSTASIS, HALLMARK_G2M_CHECKPOINT, HALLMARK_MTORC1_SIGNALING
660	LDLR	4866.38	-0.505847	0.161592	-3.13039	0.00174575	0.0204284	resistant models		FDR adjusted p < 0.05		Low-density lipoprotein receptor	HALLMARK_CHOLESTEROL_HOMEOSTASIS, HALLMARK_INFLAMMATORY_RESPONSE, HALLMARK_MTORC1_SIGNALING, HALLMARK_TNFA_SIGNALING_VIA_NFKB, HALLMARK_UV_RESPONSE_DN
661	FDPS	1055.82	-0.736868	0.152863	-4.82045	1.43232e-06	0.000127205	resistant models	p < 0.001	FDR adjusted p < 0.05		Farnesyl pyrophosphate synthase	HALLMARK_CHOLESTEROL_HOMEOSTASIS, HALLMARK_MYOGENESIS, HALLMARK_PEROXISOME
662	CAPN2	6577.15	-0.471373	0.152542	-3.09012	0.00200077	0.0224469	resistant models		FDR adjusted p < 0.05		Calpain-2 catalytic subunit	HALLMARK_COAGULATION
663	GNB2	1869.64	-0.649036	0.149752	-4.33407	1.4638e-05	0.000660913	resistant models	p < 0.001	FDR adjusted p < 0.05		Guanine nucleotide-binding protein G(I)/G(S)/G(T) subunit beta-2	HALLMARK_COAGULATION, HALLMARK_COMPLEMENT
664	S100A13	447.681	-0.59029	0.197161	-2.99394	0.00275397	0.0279437	resistant models		FDR adjusted p < 0.05		Protein S100-A13	HALLMARK_COAGULATION, HALLMARK_COMPLEMENT
665	ANG	218.318	-0.698375	0.245523	-2.84444	0.00444889	0.0386364	resistant models		FDR adjusted p < 0.05		Angiogenin	HALLMARK_COAGULATION, HALLMARK_COMPLEMENT, HALLMARK_GLYCOLYSIS
666	CTSB	5288.6	-0.473577	0.118935	-3.9818	6.83954e-05	0.00206829	resistant models	p < 0.001	FDR adjusted p < 0.05		Cathepsin B	HALLMARK_COAGULATION, HALLMARK_COMPLEMENT, HALLMARK_HEME_METABOLISM
667	DUSP6	987.964	-0.519657	0.176231	-2.94873	0.00319086	0.030944	resistant models		FDR adjusted p < 0.05		Dual specificity protein phosphatase 6	HALLMARK_COAGULATION, HALLMARK_COMPLEMENT, HALLMARK_KRAS_SIGNALING_UP
668	RAC1	5120.04	-0.376534	0.0974802	-3.86268	0.000112152	0.00295696	resistant models	p < 0.001	FDR adjusted p < 0.05		Ras-related C3 botulinum toxin substrate 1	HALLMARK_COAGULATION, HALLMARK_PI3K_AKT_MTOR_SIGNALING
669	PRSS3	813.556	-0.867069	0.307548	-2.8193	0.00481291	0.040566	resistant models		FDR adjusted p < 0.05		Trypsin-3	HALLMARK_COMPLEMENT
670	PPP4C	857.107	-0.727812	0.158929	-4.57948	4.66141e-06	0.000295702	resistant models	p < 0.001	FDR adjusted p < 0.05		Serine/threonine-protein phosphatase 4 catalytic subunit	HALLMARK_COMPLEMENT
671	SIRT6	147.564	-0.630091	0.189667	-3.32209	0.00089346	0.012941	resistant models	p < 0.001	FDR adjusted p < 0.05		NAD-dependent protein deacylase sirtuin-6	HALLMARK_COMPLEMENT
672	CD46	4172.22	-0.446655	0.110296	-4.04961	5.13021e-05	0.00167766	resistant models	p < 0.001	FDR adjusted p < 0.05		Membrane cofactor protein	HALLMARK_COMPLEMENT
673	CD59	8997.47	-0.617296	0.180739	-3.4154	0.000636882	0.0100788	resistant models	p < 0.001	FDR adjusted p < 0.05		CD59 glycoprotein	HALLMARK_COMPLEMENT, HALLMARK_EPITHELIAL_MESENCHYMAL_TRANSITION
674	PIM1	408.878	-0.970896	0.300796	-3.22775	0.00124767	0.0161823	resistant models		FDR adjusted p < 0.05		Serine/threonine-protein kinase pim-1	HALLMARK_COMPLEMENT, HALLMARK_HYPOXIA, HALLMARK_IL2_STAT5_SIGNALING, HALLMARK_IL6_JAK_STAT3_SIGNALING, HALLMARK_INTERFERON_GAMMA_RESPONSE
675	RHOG	305.662	-0.520843	0.148898	-3.498	0.000468769	0.00816306	resistant models	p < 0.001	FDR adjusted p < 0.05		Rho-related GTP-binding protein RhoG	HALLMARK_COMPLEMENT, HALLMARK_INFLAMMATORY_RESPONSE
676	POLR2G	258.172	-0.926367	0.18866	-4.91025	9.09582e-07	9.30199e-05	resistant models	p < 0.001	FDR adjusted p < 0.05		DNA-directed RNA polymerase II subunit RPB7	HALLMARK_DNA_REPAIR
677	NME3	116.736	-0.758257	0.233498	-3.24738	0.00116473	0.0154998	resistant models		FDR adjusted p < 0.05		Nucleoside diphosphate kinase 3	HALLMARK_DNA_REPAIR
678	MPG	312.287	-0.721082	0.170521	-4.2287	2.35045e-05	0.000940974	resistant models	p < 0.001	FDR adjusted p < 0.05		DNA-3-methyladenine glycosylase	HALLMARK_DNA_REPAIR
679	POLB	151.077	-0.688585	0.193864	-3.5519	0.000382459	0.00703775	resistant models	p < 0.001	FDR adjusted p < 0.05		DNA polymerase beta	HALLMARK_DNA_REPAIR
680	GUK1	1254.51	-0.661286	0.149328	-4.42842	9.49249e-06	0.000486858	resistant models	p < 0.001	FDR adjusted p < 0.05		Guanylate kinase	HALLMARK_DNA_REPAIR
681	VPS28	498.415	-0.609864	0.166992	-3.65204	0.000260162	0.00533412	resistant models	p < 0.001	FDR adjusted p < 0.05		Vacuolar protein sorting-associated protein 28 homolog	HALLMARK_DNA_REPAIR
682	APRT	477.339	-0.605582	0.189743	-3.19159	0.0014149	0.0176731	resistant models		FDR adjusted p < 0.05		Adenine phosphoribosyltransferase	HALLMARK_DNA_REPAIR
683	POLD4	445.361	-0.596147	0.197384	-3.02024	0.00252577	0.0262438	resistant models		FDR adjusted p < 0.05		DNA polymerase delta subunit 4	HALLMARK_DNA_REPAIR
684	POLR1D	553.923	-0.576235	0.139765	-4.12287	3.74173e-05	0.00133767	resistant models	p < 0.001	FDR adjusted p < 0.05		Protein POLR1D, isoform 2	HALLMARK_DNA_REPAIR
685	NELFB	678.477	-0.564174	0.149148	-3.78264	0.000155177	0.00371412	resistant models	p < 0.001	FDR adjusted p < 0.05		Negative elongation factor B	HALLMARK_DNA_REPAIR
686	ITPA	209.752	-0.558165	0.158398	-3.52382	0.000425379	0.00763601	resistant models	p < 0.001	FDR adjusted p < 0.05		Inosine triphosphate pyrophosphatase	HALLMARK_DNA_REPAIR
687	POLR2E	585.656	-0.485674	0.1501	-3.23567	0.00121359	0.0159736	resistant models		FDR adjusted p < 0.05		DNA-directed RNA polymerases I, II, and III subunit RPABC1	HALLMARK_DNA_REPAIR
688	DGUOK	408.166	-0.447193	0.146718	-3.04798	0.00230385	0.0248245	resistant models		FDR adjusted p < 0.05		Deoxyguanosine kinase, mitochondrial	HALLMARK_DNA_REPAIR
689	DAD1	788.914	-0.43892	0.119738	-3.66568	0.00024668	0.00513895	resistant models	p < 0.001	FDR adjusted p < 0.05		Dolichyl-diphosphooligosaccharide--protein glycosyltransferase subunit DAD1	HALLMARK_DNA_REPAIR
690	NELFCD	881.457	-0.386747	0.121543	-3.18199	0.00146269	0.0180552	resistant models		FDR adjusted p < 0.05		Negative elongation factor C/D	HALLMARK_DNA_REPAIR
691	RAE1	321.796	-0.371888	0.123299	-3.01614	0.00256018	0.0265686	resistant models		FDR adjusted p < 0.05		mRNA export factor RAE1	HALLMARK_DNA_REPAIR
692	POLR1C	249.575	-0.361367	0.123155	-2.93424	0.00334366	0.0318	resistant models		FDR adjusted p < 0.05		DNA-directed RNA polymerases I and III subunit RPAC1	HALLMARK_DNA_REPAIR
693	RBX1	101.862	-0.765271	0.237012	-3.22883	0.00124299	0.016134	resistant models		FDR adjusted p < 0.05		E3 ubiquitin-protein ligase RBX1	HALLMARK_DNA_REPAIR, HALLMARK_NOTCH_SIGNALING
694	ERCC1	379.201	-0.41938	0.149983	-2.79618	0.00517108	0.0423166	resistant models		FDR adjusted p < 0.05		DNA excision repair protein ERCC-1	HALLMARK_DNA_REPAIR, HALLMARK_PEROXISOME
695	POLR2H	408.53	-0.444783	0.134063	-3.31772	0.00090754	0.013047	resistant models	p < 0.001	FDR adjusted p < 0.05		DNA-directed RNA polymerases I, II, and III subunit RPABC3	HALLMARK_DNA_REPAIR, HALLMARK_UV_RESPONSE_UP
696	SNRPB	1263.92	-0.968067	0.206416	-4.68989	2.73358e-06	0.000195775	resistant models	p < 0.001	FDR adjusted p < 0.05		Small nuclear ribonucleoprotein-associated proteins B and B'	HALLMARK_E2F_TARGETS
697	TUBB	5812.28	-0.376569	0.13484	-2.79271	0.00522691	0.0426493	resistant models		FDR adjusted p < 0.05		Tubulin beta chain	HALLMARK_E2F_TARGETS
698	PTTG1	373.057	-0.863159	0.278034	-3.10451	0.00190593	0.0216168	resistant models		FDR adjusted p < 0.05		Securin	HALLMARK_E2F_TARGETS, HALLMARK_G2M_CHECKPOINT
699	CKS2	72.6226	-0.771115	0.263756	-2.92359	0.00346022	0.0326736	resistant models		FDR adjusted p < 0.05		Cyclin-dependent kinases regulatory subunit 2	HALLMARK_E2F_TARGETS, HALLMARK_G2M_CHECKPOINT
700	TMPO	1969.91	-0.544599	0.164003	-3.32066	0.00089804	0.0129962	resistant models	p < 0.001	FDR adjusted p < 0.05		Lamina-associated polypeptide 2, isoform alpha	HALLMARK_E2F_TARGETS, HALLMARK_G2M_CHECKPOINT
701	RAD21	3890.06	-0.410242	0.142777	-2.87331	0.004062	0.0364005	resistant models		FDR adjusted p < 0.05		Double-strand-break repair protein rad21 homolog	HALLMARK_E2F_TARGETS, HALLMARK_G2M_CHECKPOINT
702	AURKA	517.014	-0.826109	0.192951	-4.28144	1.85692e-05	0.00078334	resistant models	p < 0.001	FDR adjusted p < 0.05		Aurora kinase A	HALLMARK_E2F_TARGETS, HALLMARK_G2M_CHECKPOINT, HALLMARK_GLYCOLYSIS, HALLMARK_MITOTIC_SPINDLE, HALLMARK_MTORC1_SIGNALING, HALLMARK_SPERMATOGENESIS
703	CDK1	896.407	-0.858804	0.26987	-3.18229	0.00146114	0.0180493	resistant models		FDR adjusted p < 0.05		Cyclin-dependent kinase 1	HALLMARK_E2F_TARGETS, HALLMARK_G2M_CHECKPOINT, HALLMARK_GLYCOLYSIS, HALLMARK_MITOTIC_SPINDLE, HALLMARK_PI3K_AKT_MTOR_SIGNALING, HALLMARK_SPERMATOGENESIS
704	BIRC5	391.085	-0.755487	0.264705	-2.85408	0.0043162	0.0379134	resistant models		FDR adjusted p < 0.05		Baculoviral IAP repeat-containing protein 5	HALLMARK_E2F_TARGETS, HALLMARK_G2M_CHECKPOINT, HALLMARK_MITOTIC_SPINDLE
705	DDX39A	667.222	-0.71697	0.187763	-3.81848	0.000134274	0.00341559	resistant models	p < 0.001	FDR adjusted p < 0.05		ATP-dependent RNA helicase DDX39A	HALLMARK_E2F_TARGETS, HALLMARK_G2M_CHECKPOINT, HALLMARK_MTORC1_SIGNALING
706	CKS1B	457.668	-0.760314	0.222626	-3.41522	0.000637315	0.0100788	resistant models	p < 0.001	FDR adjusted p < 0.05		Cyclin-dependent kinases regulatory subunit 1	HALLMARK_E2F_TARGETS, HALLMARK_G2M_CHECKPOINT, HALLMARK_UNFOLDED_PROTEIN_RESPONSE
707	DEPDC1	387.1	-0.856168	0.286831	-2.98492	0.00283656	0.0284193	resistant models		FDR adjusted p < 0.05		DEP domain-containing protein 1A	HALLMARK_E2F_TARGETS, HALLMARK_GLYCOLYSIS
708	TFRC	3294.02	-0.635023	0.185611	-3.42126	0.000623313	0.00992244	resistant models	p < 0.001	FDR adjusted p < 0.05		Transferrin receptor protein 1	HALLMARK_E2F_TARGETS, HALLMARK_HEME_METABOLISM, HALLMARK_MTORC1_SIGNALING, HALLMARK_UV_RESPONSE_UP
709	DLGAP5	432.59	-0.89881	0.25471	-3.52876	0.000417518	0.00753559	resistant models	p < 0.001	FDR adjusted p < 0.05		Disks large-associated protein 5	HALLMARK_E2F_TARGETS, HALLMARK_MITOTIC_SPINDLE
710	RAN	2803.72	-0.569546	0.166442	-3.42189	0.00062187	0.00990881	resistant models	p < 0.001	FDR adjusted p < 0.05		GTP-binding nuclear protein Ran	HALLMARK_E2F_TARGETS, HALLMARK_MYC_TARGETS_V1
711	PRDX4	641.998	-0.569086	0.198631	-2.86503	0.00416967	0.0369726	resistant models		FDR adjusted p < 0.05		Peroxiredoxin-4	HALLMARK_E2F_TARGETS, HALLMARK_MYC_TARGETS_V1, HALLMARK_REACTIVE_OXYGEN_SPECIES_PATHWAY
712	EIF2S1	1241.43	-0.353818	0.114864	-3.08031	0.00206783	0.0229104	resistant models		FDR adjusted p < 0.05		Eukaryotic translation initiation factor 2 subunit 1	HALLMARK_E2F_TARGETS, HALLMARK_MYC_TARGETS_V1, HALLMARK_UNFOLDED_PROTEIN_RESPONSE
713	TBRG4	652.419	-0.553857	0.145908	-3.79594	0.000147083	0.00359693	resistant models	p < 0.001	FDR adjusted p < 0.05		FAST kinase domain-containing protein 4	HALLMARK_E2F_TARGETS, HALLMARK_MYC_TARGETS_V2
714	IGFBP4	1716.64	-0.480305	0.16924	-2.83801	0.00453962	0.0391109	resistant models		FDR adjusted p < 0.05		Insulin-like growth factor-binding protein 4	HALLMARK_EPITHELIAL_MESENCHYMAL_TRANSITION, HALLMARK_ESTROGEN_RESPONSE_EARLY, HALLMARK_ESTROGEN_RESPONSE_LATE, HALLMARK_XENOBIOTIC_METABOLISM
715	SDC1	4746.43	-0.936002	0.204442	-4.57832	4.68734e-06	0.000296233	resistant models	p < 0.001	FDR adjusted p < 0.05		Syndecan-1	HALLMARK_EPITHELIAL_MESENCHYMAL_TRANSITION, HALLMARK_GLYCOLYSIS, HALLMARK_P53_PATHWAY
716	MREG	193.365	-0.823304	0.160199	-5.13925	2.75834e-07	3.75357e-05	resistant models	p < 0.001	FDR adjusted p < 0.05		Melanoregulin	HALLMARK_ESTROGEN_RESPONSE_EARLY
717	ASB13	230.088	-0.710729	0.234935	-3.02521	0.0024846	0.0259328	resistant models		FDR adjusted p < 0.05		Ankyrin repeat and SOCS box protein 13	HALLMARK_ESTROGEN_RESPONSE_EARLY
718	UGCG	588.019	-0.551701	0.190204	-2.90058	0.00372478	0.0343453	resistant models		FDR adjusted p < 0.05		Ceramide glucosyltransferase	HALLMARK_ESTROGEN_RESPONSE_EARLY
719	AMFR	1494.96	-0.498918	0.130676	-3.81799	0.000134546	0.00341559	resistant models	p < 0.001	FDR adjusted p < 0.05		E3 ubiquitin-protein ligase AMFR	HALLMARK_ESTROGEN_RESPONSE_EARLY, HALLMARK_ESTROGEN_RESPONSE_LATE
720	FLNB	23510.6	-0.504108	0.169625	-2.97191	0.00295958	0.0292047	resistant models		FDR adjusted p < 0.05		Filamin-B	HALLMARK_ESTROGEN_RESPONSE_EARLY, HALLMARK_ESTROGEN_RESPONSE_LATE, HALLMARK_MITOTIC_SPINDLE
721	SFN	2198.49	-0.629852	0.210139	-2.99731	0.00272371	0.0277535	resistant models		FDR adjusted p < 0.05		14-3-3 protein sigma	HALLMARK_ESTROGEN_RESPONSE_EARLY, HALLMARK_ESTROGEN_RESPONSE_LATE, HALLMARK_P53_PATHWAY, HALLMARK_PI3K_AKT_MTOR_SIGNALING
722	BHLHE40	2643.45	-0.894433	0.149242	-5.99316	2.05804e-09	1.2862e-06	resistant models	p < 0.001	FDR adjusted p < 0.05		Class E basic helix-loop-helix protein 40	HALLMARK_ESTROGEN_RESPONSE_EARLY, HALLMARK_HYPOXIA, HALLMARK_IL2_STAT5_SIGNALING, HALLMARK_MTORC1_SIGNALING, HALLMARK_MYOGENESIS, HALLMARK_TNFA_SIGNALING_VIA_NFKB, HALLMARK_UV_RESPONSE_DN
723	PKP3	2225.26	-0.815621	0.205875	-3.96174	7.44063e-05	0.00222612	resistant models	p < 0.001	FDR adjusted p < 0.05		Plakophilin-3	HALLMARK_ESTROGEN_RESPONSE_LATE
724	COX6C	653.571	-0.430889	0.155373	-2.77325	0.00554988	0.0444676	resistant models		FDR adjusted p < 0.05		Cytochrome c oxidase subunit 6C	HALLMARK_ESTROGEN_RESPONSE_LATE, HALLMARK_OXIDATIVE_PHOSPHORYLATION
725	PERP	7036.4	-0.552133	0.170607	-3.23629	0.00121095	0.0159637	resistant models		FDR adjusted p < 0.05		p53 apoptosis effector related to PMP-22	HALLMARK_ESTROGEN_RESPONSE_LATE, HALLMARK_P53_PATHWAY
726	OSTC	751.881	-0.631058	0.16427	-3.8416	0.000122236	0.00316497	resistant models	p < 0.001	FDR adjusted p < 0.05		Oligosaccharyltransferase complex subunit OSTC	HALLMARK_FATTY_ACID_METABOLISM
727	NCAPH2	432.493	-0.596323	0.206363	-2.88968	0.00385636	0.0350983	resistant models		FDR adjusted p < 0.05		Condensin-2 complex subunit H2	HALLMARK_FATTY_ACID_METABOLISM
728	ADSL	292.024	-0.561794	0.162687	-3.45322	0.000553927	0.00910123	resistant models	p < 0.001	FDR adjusted p < 0.05		Adenylosuccinate lyase	HALLMARK_FATTY_ACID_METABOLISM
729	CRYZ	877.588	-0.495605	0.160441	-3.08902	0.00200817	0.0224707	resistant models		FDR adjusted p < 0.05		Quinone oxidoreductase	HALLMARK_FATTY_ACID_METABOLISM
730	METAP1	873.639	-0.418411	0.132212	-3.1647	0.00155243	0.0187917	resistant models		FDR adjusted p < 0.05		Methionine aminopeptidase 1	HALLMARK_FATTY_ACID_METABOLISM
731	RAP1GDS1	480.524	-0.413114	0.137415	-3.00632	0.00264433	0.0272741	resistant models		FDR adjusted p < 0.05		Rap1 GTPase-GDP dissociation stimulator 1	HALLMARK_FATTY_ACID_METABOLISM
732	MDH1	826.621	-0.642188	0.161018	-3.98829	6.65509e-05	0.00202339	resistant models	p < 0.001	FDR adjusted p < 0.05		Malate dehydrogenase, cytoplasmic	HALLMARK_FATTY_ACID_METABOLISM, HALLMARK_GLYCOLYSIS, HALLMARK_OXIDATIVE_PHOSPHORYLATION
733	GRHPR	389.619	-0.328262	0.120734	-2.71889	0.00655019	0.0498322	resistant models		FDR adjusted p < 0.05		Glyoxylate reductase/hydroxypyruvate reductase	HALLMARK_FATTY_ACID_METABOLISM, HALLMARK_HYPOXIA
734	PSME1	950.615	-0.400319	0.106142	-3.77155	0.000162234	0.0038305	resistant models	p < 0.001	FDR adjusted p < 0.05		Proteasome activator complex subunit 1	HALLMARK_FATTY_ACID_METABOLISM, HALLMARK_INTERFERON_ALPHA_RESPONSE, HALLMARK_INTERFERON_GAMMA_RESPONSE
735	RDH11	1082.77	-0.382699	0.139646	-2.74049	0.00613473	0.0475942	resistant models		FDR adjusted p < 0.05		Retinol dehydrogenase 11	HALLMARK_FATTY_ACID_METABOLISM, HALLMARK_MTORC1_SIGNALING, HALLMARK_PEROXISOME
736	SDHD	893.476	-0.577754	0.128796	-4.48583	7.26315e-06	0.000408528	resistant models	p < 0.001	FDR adjusted p < 0.05		Succinate dehydrogenase [ubiquinone] cytochrome b small subunit, mitochondrial	HALLMARK_FATTY_ACID_METABOLISM, HALLMARK_OXIDATIVE_PHOSPHORYLATION
737	DLST	1255.83	-0.493581	0.122189	-4.0395	5.3566e-05	0.00172825	resistant models	p < 0.001	FDR adjusted p < 0.05		Dihydrolipoyllysine-residue succinyltransferase component of 2-oxoglutarate dehydrogenase complex, mitochondrial	HALLMARK_FATTY_ACID_METABOLISM, HALLMARK_OXIDATIVE_PHOSPHORYLATION
738	PDHB	376.408	-0.35912	0.130027	-2.76189	0.00574673	0.0455012	resistant models		FDR adjusted p < 0.05		Pyruvate dehydrogenase E1 component subunit beta, mitochondrial	HALLMARK_FATTY_ACID_METABOLISM, HALLMARK_OXIDATIVE_PHOSPHORYLATION
739	S100A10	5176.64	-0.555717	0.144782	-3.8383	0.000123891	0.00320143	resistant models	p < 0.001	FDR adjusted p < 0.05		Protein S100-A10	HALLMARK_FATTY_ACID_METABOLISM, HALLMARK_P53_PATHWAY
740	PRDX6	1220.87	-0.387576	0.108405	-3.57524	0.000349906	0.0065823	resistant models	p < 0.001	FDR adjusted p < 0.05		Peroxiredoxin-6	HALLMARK_FATTY_ACID_METABOLISM, HALLMARK_REACTIVE_OXYGEN_SPECIES_PATHWAY
741	PTS	130.12	-0.855201	0.218841	-3.90787	9.31135e-05	0.00258722	resistant models	p < 0.001	FDR adjusted p < 0.05		6-pyruvoyl tetrahydrobiopterin synthase	HALLMARK_FATTY_ACID_METABOLISM, HALLMARK_XENOBIOTIC_METABOLISM
742	CHMP1A	1091.63	-0.492811	0.150397	-3.27674	0.00105015	0.0144301	resistant models		FDR adjusted p < 0.05		Charged multivesicular body protein 1a	HALLMARK_G2M_CHECKPOINT
743	MARCKS	1259.12	-0.626942	0.166382	-3.76808	0.000164508	0.00387116	resistant models	p < 0.001	FDR adjusted p < 0.05		Myristoylated alanine-rich C-kinase substrate	HALLMARK_G2M_CHECKPOINT, HALLMARK_MITOTIC_SPINDLE, HALLMARK_TNFA_SIGNALING_VIA_NFKB
744	CCNA2	757.021	-0.740852	0.239633	-3.09161	0.00199075	0.0223753	resistant models		FDR adjusted p < 0.05		Cyclin-A2	HALLMARK_G2M_CHECKPOINT, HALLMARK_MYC_TARGETS_V1
745	BUB3	1498.21	-0.455188	0.161574	-2.81721	0.00484424	0.0407261	resistant models		FDR adjusted p < 0.05		Mitotic checkpoint protein BUB3	HALLMARK_G2M_CHECKPOINT, HALLMARK_MYC_TARGETS_V1
746	SLC16A3	929.929	-0.988475	0.238279	-4.14839	3.34826e-05	0.00124446	resistant models	p < 0.001	FDR adjusted p < 0.05		Monocarboxylate transporter 4	HALLMARK_GLYCOLYSIS
747	PGAM1	1830.62	-0.779235	0.162014	-4.80968	1.51171e-06	0.000130813	resistant models	p < 0.001	FDR adjusted p < 0.05		Phosphoglycerate mutase 1	HALLMARK_GLYCOLYSIS
748	MPI	194.38	-0.55355	0.165328	-3.34818	0.000813429	0.0121119	resistant models	p < 0.001	FDR adjusted p < 0.05		Mannose-6-phosphate isomerase	HALLMARK_GLYCOLYSIS
749	AKR1A1	821.375	-0.476444	0.151251	-3.15003	0.00163254	0.0194682	resistant models		FDR adjusted p < 0.05		Aldo-keto reductase family 1 member A1	HALLMARK_GLYCOLYSIS
750	B3GNT3	2137.57	-0.434783	0.112959	-3.84903	0.000118585	0.00308322	resistant models	p < 0.001	FDR adjusted p < 0.05		N-acetyllactosaminide beta-1,3-N-acetylglucosaminyltransferase 3	HALLMARK_GLYCOLYSIS
751	B4GALT2	548.872	-0.41427	0.142998	-2.89704	0.00376701	0.0345835	resistant models		FDR adjusted p < 0.05		Beta-1,4-galactosyltransferase 2	HALLMARK_GLYCOLYSIS
752	PGLS	322.546	-0.509437	0.136221	-3.73978	0.000184178	0.00416599	resistant models	p < 0.001	FDR adjusted p < 0.05		6-phosphogluconolactonase	HALLMARK_GLYCOLYSIS, HALLMARK_HEME_METABOLISM
753	MXI1	255.536	-0.764584	0.256054	-2.98602	0.00282632	0.0284193	resistant models		FDR adjusted p < 0.05		Max-interacting protein 1	HALLMARK_GLYCOLYSIS, HALLMARK_HEME_METABOLISM, HALLMARK_HYPOXIA
754	UGP2	1513.71	-0.356895	0.12099	-2.94979	0.00317994	0.0308736	resistant models		FDR adjusted p < 0.05		UTP--glucose-1-phosphate uridylyltransferase	HALLMARK_GLYCOLYSIS, HALLMARK_HYPOXIA
755	PFKP	2837.99	-0.54569	0.14438	-3.77954	0.000157117	0.00374991	resistant models	p < 0.001	FDR adjusted p < 0.05		ATP-dependent 6-phosphofructokinase, platelet type	HALLMARK_GLYCOLYSIS, HALLMARK_HYPOXIA, HALLMARK_INTERFERON_GAMMA_RESPONSE, HALLMARK_REACTIVE_OXYGEN_SPECIES_PATHWAY
756	TPI1	6291.35	-0.815143	0.135372	-6.0215	1.72804e-09	1.26943e-06	resistant models	p < 0.001	FDR adjusted p < 0.05		Triosephosphate isomerase	HALLMARK_GLYCOLYSIS, HALLMARK_HYPOXIA, HALLMARK_MTORC1_SIGNALING
757	FAM162A	241.547	-0.613895	0.177142	-3.46556	0.00052913	0.00884278	resistant models	p < 0.001	FDR adjusted p < 0.05		Protein FAM162A	HALLMARK_GLYCOLYSIS, HALLMARK_HYPOXIA, HALLMARK_P53_PATHWAY
758	PPIA	13081	-0.483489	0.0987078	-4.89819	9.67256e-07	9.60087e-05	resistant models	p < 0.001	FDR adjusted p < 0.05		Peptidyl-prolyl cis-trans isomerase A	HALLMARK_GLYCOLYSIS, HALLMARK_MTORC1_SIGNALING, HALLMARK_MYC_TARGETS_V1
759	TXN	2672.72	-0.681682	0.176965	-3.85207	0.000117124	0.00305463	resistant models	p < 0.001	FDR adjusted p < 0.05		Thioredoxin	HALLMARK_GLYCOLYSIS, HALLMARK_REACTIVE_OXYGEN_SPECIES_PATHWAY
760	MBOAT2	1193.55	-0.615764	0.190833	-3.22671	0.00125221	0.0162167	resistant models		FDR adjusted p < 0.05		Lysophospholipid acyltransferase 2	HALLMARK_HEME_METABOLISM
761	YPEL5	597.638	-0.56586	0.179695	-3.14901	0.00163824	0.0195086	resistant models		FDR adjusted p < 0.05		Protein yippee-like 5	HALLMARK_HEME_METABOLISM
762	UBAC1	288.311	-0.425536	0.14889	-2.85806	0.00426234	0.037538	resistant models		FDR adjusted p < 0.05		Ubiquitin-associated domain-containing protein 1	HALLMARK_HEME_METABOLISM
763	TMEM9B	561.8	-0.399555	0.146238	-2.73222	0.00629086	0.0485156	resistant models		FDR adjusted p < 0.05		Transmembrane protein 9B	HALLMARK_HEME_METABOLISM
764	FBXO7	1067.16	-0.383648	0.103714	-3.6991	0.000216367	0.00466878	resistant models	p < 0.001	FDR adjusted p < 0.05		F-box only protein 7	HALLMARK_HEME_METABOLISM
765	HMBS	131.292	-0.885405	0.190225	-4.65451	3.24753e-06	0.000220555	resistant models	p < 0.001	FDR adjusted p < 0.05		Porphobilinogen deaminase	HALLMARK_HEME_METABOLISM, HALLMARK_MTORC1_SIGNALING
766	MAP2K3	626.71	-0.457813	0.14112	-3.24414	0.00117806	0.0156648	resistant models		FDR adjusted p < 0.05		Dual specificity mitogen-activated protein kinase kinase 3	HALLMARK_HEME_METABOLISM, HALLMARK_MTORC1_SIGNALING, HALLMARK_PI3K_AKT_MTOR_SIGNALING, HALLMARK_TNFA_SIGNALING_VIA_NFKB
767	HS3ST1	522.451	-0.756475	0.196197	-3.85569	0.000115403	0.00301907	resistant models	p < 0.001	FDR adjusted p < 0.05		Heparan sulfate glucosamine 3-O-sulfotransferase 1	HALLMARK_HYPOXIA
768	KDM3A	1290.08	-0.750789	0.183099	-4.10045	4.12341e-05	0.00144837	resistant models	p < 0.001	FDR adjusted p < 0.05		Lysine-specific demethylase 3A	HALLMARK_HYPOXIA
769	ILVBL	474.522	-0.665917	0.165562	-4.02216	5.76678e-05	0.00182238	resistant models	p < 0.001	FDR adjusted p < 0.05		2-hydroxyacyl-CoA lyase 2	HALLMARK_HYPOXIA
770	TPST2	162.487	-0.555516	0.195354	-2.84363	0.00446027	0.0387016	resistant models		FDR adjusted p < 0.05		Protein-tyrosine sulfotransferase 2	HALLMARK_HYPOXIA
771	HK1	1962.88	-0.346799	0.100919	-3.43641	0.000589488	0.00953693	resistant models	p < 0.001	FDR adjusted p < 0.05		Hexokinase-1	HALLMARK_HYPOXIA
772	GAPDH	24372.9	-0.730664	0.156099	-4.68078	2.85786e-06	0.000200932	resistant models	p < 0.001	FDR adjusted p < 0.05		Glyceraldehyde-3-phosphate dehydrogenase	HALLMARK_HYPOXIA, HALLMARK_MTORC1_SIGNALING
773	GPI	3048.89	-0.520767	0.180635	-2.88298	0.00393928	0.0356002	resistant models		FDR adjusted p < 0.05		Glucose-6-phosphate isomerase	HALLMARK_HYPOXIA, HALLMARK_MTORC1_SIGNALING, HALLMARK_OXIDATIVE_PHOSPHORYLATION
774	ANXA2	26046.6	-0.494983	0.13769	-3.59492	0.000324493	0.00630092	resistant models	p < 0.001	FDR adjusted p < 0.05		Annexin A2	HALLMARK_HYPOXIA, HALLMARK_UV_RESPONSE_DN
775	ITGAE	36.9029	-0.899623	0.295815	-3.04117	0.00235664	0.0251683	resistant models		FDR adjusted p < 0.05		Integrin alpha-E	HALLMARK_IL2_STAT5_SIGNALING
776	SERPINB6	1663.57	-0.626437	0.160525	-3.90242	9.52343e-05	0.00262634	resistant models	p < 0.001	FDR adjusted p < 0.05		Serpin B6	HALLMARK_IL2_STAT5_SIGNALING
777	TWSG1	599.469	-0.565162	0.17282	-3.27024	0.00107456	0.01467	resistant models		FDR adjusted p < 0.05		Twisted gastrulation protein homolog 1	HALLMARK_IL2_STAT5_SIGNALING
778	SNX9	1611.82	-0.467651	0.167211	-2.79678	0.00516146	0.0422789	resistant models		FDR adjusted p < 0.05		Sorting nexin-9	HALLMARK_IL2_STAT5_SIGNALING
779	RNH1	845.235	-0.4355	0.146188	-2.97905	0.00289145	0.0286833	resistant models		FDR adjusted p < 0.05		Ribonuclease H1	HALLMARK_IL2_STAT5_SIGNALING
780	GSTO1	541.258	-0.732395	0.228254	-3.20868	0.00133346	0.0169946	resistant models		FDR adjusted p < 0.05		Glutathione S-transferase omega-1	HALLMARK_IL2_STAT5_SIGNALING, HALLMARK_XENOBIOTIC_METABOLISM
781	IL10RB	687.107	-0.398464	0.140614	-2.83375	0.00460058	0.039463	resistant models		FDR adjusted p < 0.05		Interleukin-10 receptor subunit beta	HALLMARK_IL6_JAK_STAT3_SIGNALING
782	BAK1	506.582	-0.467596	0.119664	-3.90759	9.3222e-05	0.00258722	resistant models	p < 0.001	FDR adjusted p < 0.05		Bcl-2 homologous antagonist/killer	HALLMARK_IL6_JAK_STAT3_SIGNALING, HALLMARK_P53_PATHWAY, HALLMARK_UV_RESPONSE_UP
783	SRI	1161.99	-0.509842	0.181736	-2.8054	0.00502546	0.0417262	resistant models		FDR adjusted p < 0.05		Sorcin	HALLMARK_INFLAMMATORY_RESPONSE, HALLMARK_INTERFERON_GAMMA_RESPONSE, HALLMARK_UV_RESPONSE_DN
784	PSMA3	305.425	-0.514162	0.143281	-3.58848	0.000332612	0.00639237	resistant models	p < 0.001	FDR adjusted p < 0.05		Proteasome subunit alpha type-3	HALLMARK_INTERFERON_ALPHA_RESPONSE, HALLMARK_INTERFERON_GAMMA_RESPONSE, HALLMARK_MTORC1_SIGNALING
785	SPPL2A	610.387	-0.41682	0.152454	-2.73406	0.00625584	0.0483306	resistant models		FDR adjusted p < 0.05		Signal peptide peptidase-like 2A	HALLMARK_INTERFERON_GAMMA_RESPONSE
786	PSMA2	609.308	-0.704908	0.155403	-4.536	5.73319e-06	0.000338197	resistant models	p < 0.001	FDR adjusted p < 0.05		Proteasome subunit alpha type-2	HALLMARK_INTERFERON_GAMMA_RESPONSE, HALLMARK_MYC_TARGETS_V1
787	VAMP8	857.831	-0.525779	0.173085	-3.03769	0.00238399	0.0253162	resistant models		FDR adjusted p < 0.05		Vesicle-associated membrane protein 8	HALLMARK_INTERFERON_GAMMA_RESPONSE, HALLMARK_P53_PATHWAY
788	TSPAN1	2882.1	-0.688924	0.207789	-3.31549	0.000914818	0.0131264	resistant models	p < 0.001	FDR adjusted p < 0.05		Tetraspanin-1	HALLMARK_KRAS_SIGNALING_UP
789	MALL	3013.31	-0.603769	0.217194	-2.77987	0.00543809	0.0438634	resistant models		FDR adjusted p < 0.05		MAL-like protein	HALLMARK_KRAS_SIGNALING_UP
790	UXT	82.606	-0.705801	0.170165	-4.14775	3.35765e-05	0.00124521	resistant models	p < 0.001	FDR adjusted p < 0.05		Protein UXT	HALLMARK_MITOTIC_SPINDLE
791	SUN2	1385.89	-0.517433	0.159314	-3.24789	0.00116266	0.0154844	resistant models		FDR adjusted p < 0.05		SUN domain-containing protein 2	HALLMARK_MITOTIC_SPINDLE
792	CAPZB	1742.68	-0.311372	0.113336	-2.74733	0.0060082	0.0469798	resistant models		FDR adjusted p < 0.05		F-actin-capping protein subunit beta	HALLMARK_MITOTIC_SPINDLE
793	TUBA4A	2004	-0.594958	0.18422	-3.2296	0.00123962	0.0161274	resistant models		FDR adjusted p < 0.05		Tubulin alpha-4A chain	HALLMARK_MITOTIC_SPINDLE, HALLMARK_MTORC1_SIGNALING, HALLMARK_UV_RESPONSE_UP
794	YWHAE	3656.17	-0.358384	0.120525	-2.97351	0.00294414	0.0291034	resistant models		FDR adjusted p < 0.05		14-3-3 protein epsilon	HALLMARK_MITOTIC_SPINDLE, HALLMARK_MYC_TARGETS_V1
795	GEMIN4	347.571	-0.485843	0.165958	-2.9275	0.00341699	0.0323378	resistant models		FDR adjusted p < 0.05		Gem-associated protein 4	HALLMARK_MITOTIC_SPINDLE, HALLMARK_UNFOLDED_PROTEIN_RESPONSE
796	PPA1	2320.75	-0.482438	0.14439	-3.34122	0.000834098	0.0123353	resistant models	p < 0.001	FDR adjusted p < 0.05		Inorganic pyrophosphatase	HALLMARK_MTORC1_SIGNALING
797	PSMB5	767.167	-0.475774	0.149155	-3.18979	0.00142376	0.0177565	resistant models		FDR adjusted p < 0.05		Proteasome subunit beta type-5	HALLMARK_MTORC1_SIGNALING
798	PRDX1	3044.47	-0.579394	0.124863	-4.64024	3.48009e-06	0.000228494	resistant models	p < 0.001	FDR adjusted p < 0.05		Peroxiredoxin-1	HALLMARK_MTORC1_SIGNALING, HALLMARK_PEROXISOME, HALLMARK_REACTIVE_OXYGEN_SPECIES_PATHWAY
799	ACTR2	5089	-0.32245	0.111362	-2.89552	0.00378533	0.0346011	resistant models		FDR adjusted p < 0.05		Actin-related protein 2	HALLMARK_MTORC1_SIGNALING, HALLMARK_PI3K_AKT_MTOR_SIGNALING
800	YKT6	1290.38	-0.325968	0.0882495	-3.69371	0.000221007	0.00472657	resistant models	p < 0.001	FDR adjusted p < 0.05		Synaptobrevin homolog YKT6	HALLMARK_MTORC1_SIGNALING, HALLMARK_PROTEIN_SECRETION, HALLMARK_UV_RESPONSE_UP
801	EDEM1	1210.62	-0.567953	0.14343	-3.9598	7.50116e-05	0.00223807	resistant models	p < 0.001	FDR adjusted p < 0.05		ER degradation-enhancing alpha-mannosidase-like protein 1	HALLMARK_MTORC1_SIGNALING, HALLMARK_UNFOLDED_PROTEIN_RESPONSE
802	RPLP0	12851.6	-0.8046	0.169395	-4.74985	2.03564e-06	0.000161824	resistant models	p < 0.001	FDR adjusted p < 0.05		60S acidic ribosomal protein P0	HALLMARK_MYC_TARGETS_V1
803	LSM7	47.9352	-0.764477	0.217384	-3.51672	0.000436915	0.00780159	resistant models	p < 0.001	FDR adjusted p < 0.05		U6 snRNA-associated Sm-like protein LSm7	HALLMARK_MYC_TARGETS_V1
804	PSMA7	836.482	-0.764286	0.16466	-4.6416	3.45723e-06	0.000228494	resistant models	p < 0.001	FDR adjusted p < 0.05		Proteasome subunit alpha type-7	HALLMARK_MYC_TARGETS_V1
805	RPS3	8472.79	-0.746405	0.170885	-4.36788	1.25456e-05	0.000595913	resistant models	p < 0.001	FDR adjusted p < 0.05		40S ribosomal protein S3	HALLMARK_MYC_TARGETS_V1
806	UBE2E1	567.591	-0.704124	0.16104	-4.37235	1.22917e-05	0.000587564	resistant models	p < 0.001	FDR adjusted p < 0.05		Ubiquitin-conjugating enzyme E2 E1	HALLMARK_MYC_TARGETS_V1
807	PSMB3	1030.76	-0.703702	0.142215	-4.94817	7.49137e-07	8.07005e-05	resistant models	p < 0.001	FDR adjusted p < 0.05		Proteasome subunit beta type-3	HALLMARK_MYC_TARGETS_V1
808	RPS10	3654.39	-0.65754	0.164572	-3.99545	6.45705e-05	0.00198463	resistant models	p < 0.001	FDR adjusted p < 0.05		40S ribosomal protein S10	HALLMARK_MYC_TARGETS_V1
809	RPL34	2233.43	-0.64618	0.183763	-3.51637	0.000437492	0.00780363	resistant models	p < 0.001	FDR adjusted p < 0.05		60S ribosomal protein L34	HALLMARK_MYC_TARGETS_V1
810	RPS5	3416.41	-0.632074	0.188456	-3.35397	0.00079662	0.0119592	resistant models	p < 0.001	FDR adjusted p < 0.05		40S ribosomal protein S5	HALLMARK_MYC_TARGETS_V1
811	PWP1	446.825	-0.603045	0.138797	-4.3448	1.39405e-05	0.000637485	resistant models	p < 0.001	FDR adjusted p < 0.05		Periodic tryptophan protein 1 homolog	HALLMARK_MYC_TARGETS_V1
812	SNRPG	365.142	-0.595351	0.180905	-3.29096	0.000998477	0.0139704	resistant models	p < 0.001	FDR adjusted p < 0.05		Small nuclear ribonucleoprotein G	HALLMARK_MYC_TARGETS_V1
813	YWHAQ	3142.07	-0.590706	0.145089	-4.07133	4.67448e-05	0.00157568	resistant models	p < 0.001	FDR adjusted p < 0.05		14-3-3 protein theta	HALLMARK_MYC_TARGETS_V1
814	RPS6	5700.97	-0.559989	0.139637	-4.01033	6.06345e-05	0.00188078	resistant models	p < 0.001	FDR adjusted p < 0.05		40S ribosomal protein S6	HALLMARK_MYC_TARGETS_V1
815	CCT4	1857.29	-0.53813	0.162161	-3.31849	0.000905042	0.0130304	resistant models	p < 0.001	FDR adjusted p < 0.05		T-complex protein 1 subunit delta	HALLMARK_MYC_TARGETS_V1
816	PSMA1	1121.61	-0.507002	0.18457	-2.74693	0.00601557	0.046999	resistant models		FDR adjusted p < 0.05		Proteasome subunit alpha type-1	HALLMARK_MYC_TARGETS_V1
817	LSM2	166.742	-0.501036	0.141471	-3.54161	0.000397694	0.00726265	resistant models	p < 0.001	FDR adjusted p < 0.05		U6 snRNA-associated Sm-like protein LSm2	HALLMARK_MYC_TARGETS_V1
818	MRPS18B	544.171	-0.48716	0.150779	-3.23095	0.00123381	0.0161054	resistant models		FDR adjusted p < 0.05		28S ribosomal protein S18b, mitochondrial	HALLMARK_MYC_TARGETS_V1
819	EEF1B2	2636.04	-0.423403	0.148976	-2.84209	0.00448187	0.0387632	resistant models		FDR adjusted p < 0.05		Elongation factor 1-beta	HALLMARK_MYC_TARGETS_V1
820	RPL14	1142.27	-0.420785	0.125926	-3.34152	0.000833202	0.0123353	resistant models	p < 0.001	FDR adjusted p < 0.05		60S ribosomal protein L14	HALLMARK_MYC_TARGETS_V1
821	CCT7	2313.87	-0.41447	0.138503	-2.9925	0.00276699	0.0280085	resistant models		FDR adjusted p < 0.05		T-complex protein 1 subunit eta	HALLMARK_MYC_TARGETS_V1
822	CCT3	2242.56	-0.387476	0.121791	-3.1815	0.00146517	0.0180593	resistant models		FDR adjusted p < 0.05		T-complex protein 1 subunit gamma	HALLMARK_MYC_TARGETS_V1
823	PCBP1	2489.09	-0.363257	0.0922215	-3.93896	8.18353e-05	0.0023713	resistant models	p < 0.001	FDR adjusted p < 0.05		Poly(rC)-binding protein 1	HALLMARK_MYC_TARGETS_V1
824	EIF4H	3200.18	-0.290105	0.0865114	-3.35337	0.000798327	0.0119636	resistant models	p < 0.001	FDR adjusted p < 0.05		Eukaryotic translation initiation factor 4H	HALLMARK_MYC_TARGETS_V1
825	CBX3	1200.25	-0.51427	0.131163	-3.92084	8.8241e-05	0.0024775	resistant models	p < 0.001	FDR adjusted p < 0.05		Chromobox protein homolog 3	HALLMARK_MYC_TARGETS_V1, HALLMARK_MYC_TARGETS_V2
826	AIMP2	300.778	-0.339526	0.117659	-2.88567	0.00390587	0.0354533	resistant models		FDR adjusted p < 0.05		Aminoacyl tRNA synthase complex-interacting multifunctional protein 2	HALLMARK_MYC_TARGETS_V1, HALLMARK_MYC_TARGETS_V2
827	PHB2	1184.69	-0.521045	0.161124	-3.2338	0.00122153	0.0160281	resistant models		FDR adjusted p < 0.05		Prohibitin-2	HALLMARK_MYC_TARGETS_V1, HALLMARK_OXIDATIVE_PHOSPHORYLATION
828	SLC25A3	3392.95	-0.472258	0.142155	-3.32213	0.000893338	0.012941	resistant models	p < 0.001	FDR adjusted p < 0.05		Phosphate carrier protein, mitochondrial	HALLMARK_MYC_TARGETS_V1, HALLMARK_OXIDATIVE_PHOSPHORYLATION
829	VDAC1	4284.25	-0.359619	0.111747	-3.21816	0.00129017	0.0165806	resistant models		FDR adjusted p < 0.05		Voltage-dependent anion-selective channel protein 1	HALLMARK_MYC_TARGETS_V1, HALLMARK_OXIDATIVE_PHOSPHORYLATION
830	VDAC3	1233.21	-0.568716	0.154528	-3.68034	0.000232921	0.00493137	resistant models	p < 0.001	FDR adjusted p < 0.05		Voltage-dependent anion-selective channel protein 3	HALLMARK_MYC_TARGETS_V1, HALLMARK_OXIDATIVE_PHOSPHORYLATION, HALLMARK_SPERMATOGENESIS
831	RPL18	3936.22	-0.614332	0.160162	-3.83569	0.00012521	0.00322563	resistant models	p < 0.001	FDR adjusted p < 0.05		60S ribosomal protein L18	HALLMARK_MYC_TARGETS_V1, HALLMARK_P53_PATHWAY
832	EIF4E	844.56	-0.38028	0.129178	-2.94385	0.0032416	0.0312386	resistant models		FDR adjusted p < 0.05		Eukaryotic translation initiation factor 4E	HALLMARK_MYC_TARGETS_V1, HALLMARK_PI3K_AKT_MTOR_SIGNALING, HALLMARK_UNFOLDED_PROTEIN_RESPONSE
833	NHP2	270.647	-0.78424	0.160206	-4.89521	9.82019e-07	9.64414e-05	resistant models	p < 0.001	FDR adjusted p < 0.05		H/ACA ribonucleoprotein complex subunit 2	HALLMARK_MYC_TARGETS_V1, HALLMARK_UNFOLDED_PROTEIN_RESPONSE
834	MRPL23	177.071	-0.748698	0.186216	-4.02059	5.80519e-05	0.00182584	resistant models	p < 0.001	FDR adjusted p < 0.05		39S ribosomal protein L23, mitochondrial	HALLMARK_MYC_TARGETS_V1, HALLMARK_UV_RESPONSE_UP
835	WDR74	346.572	-0.362548	0.12451	-2.91181	0.00359342	0.0334448	resistant models		FDR adjusted p < 0.05		WD repeat-containing protein 74	HALLMARK_MYC_TARGETS_V2
836	GABARAPL2	395.977	-0.653115	0.173813	-3.75756	0.000171576	0.00398235	resistant models	p < 0.001	FDR adjusted p < 0.05		Gamma-aminobutyric acid receptor-associated protein-like 2	HALLMARK_MYOGENESIS
837	APH1A	940.606	-0.667151	0.133267	-5.00612	5.55374e-07	6.33201e-05	resistant models	p < 0.001	FDR adjusted p < 0.05		Gamma-secretase subunit APH-1A	HALLMARK_NOTCH_SIGNALING
838	PSENEN	235.049	-0.606159	0.175864	-3.44675	0.000567369	0.00925003	resistant models	p < 0.001	FDR adjusted p < 0.05		Gamma-secretase subunit PEN-2	HALLMARK_NOTCH_SIGNALING
839	NDUFB2	145.965	-0.822822	0.22905	-3.59232	0.000327746	0.00634218	resistant models	p < 0.001	FDR adjusted p < 0.05		NADH dehydrogenase [ubiquinone] 1 beta subcomplex subunit 2, mitochondrial	HALLMARK_OXIDATIVE_PHOSPHORYLATION
840	COX5B	503.003	-0.779528	0.139426	-5.59096	2.25817e-08	6.35073e-06	resistant models	p < 0.001	FDR adjusted p < 0.05		Cytochrome c oxidase subunit 5B, mitochondrial	HALLMARK_OXIDATIVE_PHOSPHORYLATION
841	NDUFA8	235.011	-0.699679	0.158687	-4.40918	1.03765e-05	0.000516497	resistant models	p < 0.001	FDR adjusted p < 0.05		NADH dehydrogenase [ubiquinone] 1 alpha subcomplex subunit 8	HALLMARK_OXIDATIVE_PHOSPHORYLATION
842	MRPS12	294.655	-0.697967	0.253277	-2.75574	0.00585597	0.0460983	resistant models		FDR adjusted p < 0.05		28S ribosomal protein S12, mitochondrial	HALLMARK_OXIDATIVE_PHOSPHORYLATION
843	MRPS15	238.542	-0.692745	0.177557	-3.90153	9.55847e-05	0.00263115	resistant models	p < 0.001	FDR adjusted p < 0.05		28S ribosomal protein S15, mitochondrial	HALLMARK_OXIDATIVE_PHOSPHORYLATION
844	ATP6V0B	492.118	-0.685903	0.168859	-4.06199	4.86562e-05	0.00161302	resistant models	p < 0.001	FDR adjusted p < 0.05		V-type proton ATPase 21 kDa proteolipid subunit c''	HALLMARK_OXIDATIVE_PHOSPHORYLATION
845	NDUFB8	327.519	-0.661466	0.192383	-3.43828	0.000585427	0.00948033	resistant models	p < 0.001	FDR adjusted p < 0.05		NADH dehydrogenase [ubiquinone] 1 beta subcomplex subunit 8, mitochondrial	HALLMARK_OXIDATIVE_PHOSPHORYLATION
846	NDUFA4	828.494	-0.649885	0.173018	-3.75617	0.000172535	0.00399364	resistant models	p < 0.001	FDR adjusted p < 0.05		Cytochrome c oxidase subunit NDUFA4	HALLMARK_OXIDATIVE_PHOSPHORYLATION
847	COX6B1	590.371	-0.640981	0.136047	-4.71146	2.4595e-06	0.000185671	resistant models	p < 0.001	FDR adjusted p < 0.05		Cytochrome c oxidase subunit 6B1	HALLMARK_OXIDATIVE_PHOSPHORYLATION
848	TIMM8B	199.331	-0.636549	0.218765	-2.90974	0.00361731	0.0336115	resistant models		FDR adjusted p < 0.05		Mitochondrial import inner membrane translocase subunit Tim8 B	HALLMARK_OXIDATIVE_PHOSPHORYLATION
849	COX7A2L	335.922	-0.610308	0.199402	-3.06069	0.00220831	0.0240562	resistant models		FDR adjusted p < 0.05		Cytochrome c oxidase subunit 7A-related protein, mitochondrial	HALLMARK_OXIDATIVE_PHOSPHORYLATION
850	COX7A2	490.958	-0.608271	0.166474	-3.65385	0.000258335	0.00530955	resistant models	p < 0.001	FDR adjusted p < 0.05		Cytochrome c oxidase subunit 7A2, mitochondrial	HALLMARK_OXIDATIVE_PHOSPHORYLATION
851	COX4I1	1225.78	-0.603987	0.142121	-4.24981	2.13949e-05	0.000882342	resistant models	p < 0.001	FDR adjusted p < 0.05		Cytochrome c oxidase subunit 4 isoform 1, mitochondrial	HALLMARK_OXIDATIVE_PHOSPHORYLATION
852	TIMM13	277.591	-0.550073	0.158473	-3.47109	0.000518354	0.0087467	resistant models	p < 0.001	FDR adjusted p < 0.05		Mitochondrial import inner membrane translocase subunit Tim13	HALLMARK_OXIDATIVE_PHOSPHORYLATION
853	NDUFA9	492.193	-0.54748	0.16254	-3.36828	0.000756383	0.0115073	resistant models	p < 0.001	FDR adjusted p < 0.05		NADH dehydrogenase [ubiquinone] 1 alpha subcomplex subunit 9, mitochondrial	HALLMARK_OXIDATIVE_PHOSPHORYLATION
854	UQCRC2	1838.3	-0.474695	0.163807	-2.8979	0.00375675	0.0345081	resistant models		FDR adjusted p < 0.05		Cytochrome b-c1 complex subunit 2, mitochondrial	HALLMARK_OXIDATIVE_PHOSPHORYLATION
855	MTX2	120.676	-0.472731	0.170101	-2.77912	0.00545065	0.0438895	resistant models		FDR adjusted p < 0.05		Metaxin-2	HALLMARK_OXIDATIVE_PHOSPHORYLATION
856	COX7C	538.911	-0.465304	0.139408	-3.33771	0.000844716	0.0124161	resistant models	p < 0.001	FDR adjusted p < 0.05		Cytochrome c oxidase subunit 7C, mitochondrial	HALLMARK_OXIDATIVE_PHOSPHORYLATION
857	NDUFS4	195.558	-0.463714	0.168931	-2.745	0.00605116	0.0471485	resistant models		FDR adjusted p < 0.05		NADH dehydrogenase [ubiquinone] iron-sulfur protein 4, mitochondrial	HALLMARK_OXIDATIVE_PHOSPHORYLATION
858	MRPS30	367.42	-0.443217	0.128779	-3.44167	0.000578129	0.00938918	resistant models	p < 0.001	FDR adjusted p < 0.05		39S ribosomal protein S30, mitochondrial	HALLMARK_OXIDATIVE_PHOSPHORYLATION
859	GLUD1	2089.45	-0.431962	0.158721	-2.72152	0.00649827	0.0495713	resistant models		FDR adjusted p < 0.05		Glutamate dehydrogenase 1, mitochondrial	HALLMARK_OXIDATIVE_PHOSPHORYLATION
860	TOMM22	435.98	-0.428975	0.131248	-3.26842	0.00108149	0.0147262	resistant models		FDR adjusted p < 0.05		Mitochondrial import receptor subunit TOM22 homolog	HALLMARK_OXIDATIVE_PHOSPHORYLATION
861	HADHA	3138.5	-0.4076	0.117151	-3.47928	0.000502758	0.00858658	resistant models	p < 0.001	FDR adjusted p < 0.05		Trifunctional enzyme subunit alpha, mitochondrial	HALLMARK_OXIDATIVE_PHOSPHORYLATION
862	MRPL11	291.126	-0.326645	0.107135	-3.04891	0.00229677	0.024764	resistant models		FDR adjusted p < 0.05		39S ribosomal protein L11, mitochondrial	HALLMARK_OXIDATIVE_PHOSPHORYLATION
863	NDUFS1	1336.59	-0.31362	0.113549	-2.76198	0.00574512	0.0455012	resistant models		FDR adjusted p < 0.05		NADH-ubiquinone oxidoreductase 75 kDa subunit, mitochondrial	HALLMARK_OXIDATIVE_PHOSPHORYLATION
864	ATP6V0E1	957.724	-0.295471	0.0985123	-2.99933	0.00270575	0.027654	resistant models		FDR adjusted p < 0.05		V-type proton ATPase subunit e 1	HALLMARK_OXIDATIVE_PHOSPHORYLATION
865	SERPINB5	1660.68	-0.81223	0.201368	-4.03357	5.49367e-05	0.00176236	resistant models	p < 0.001	FDR adjusted p < 0.05		Serpin B5	HALLMARK_P53_PATHWAY
866	PHLDA3	359.842	-0.812053	0.239595	-3.38928	0.000700776	0.0108585	resistant models	p < 0.001	FDR adjusted p < 0.05		Pleckstrin homology-like domain family A member 3	HALLMARK_P53_PATHWAY
867	RPS12	1632.59	-0.800077	0.163069	-4.90638	9.27745e-07	9.34338e-05	resistant models	p < 0.001	FDR adjusted p < 0.05		40S ribosomal protein S12	HALLMARK_P53_PATHWAY
868	RPL36	458.507	-0.757019	0.125152	-6.04879	1.45938e-09	1.17265e-06	resistant models	p < 0.001	FDR adjusted p < 0.05		60S ribosomal protein L36	HALLMARK_P53_PATHWAY
869	CGRRF1	81.0046	-0.744602	0.238328	-3.12428	0.00178242	0.0207181	resistant models		FDR adjusted p < 0.05		Cell growth regulator with RING finger domain protein 1	HALLMARK_P53_PATHWAY
870	PITPNC1	250.065	-0.700571	0.231164	-3.03062	0.00244053	0.0256957	resistant models		FDR adjusted p < 0.05		Cytoplasmic phosphatidylinositol transfer protein 1	HALLMARK_P53_PATHWAY
871	HINT1	814.475	-0.591408	0.15469	-3.82319	0.000131738	0.0033681	resistant models	p < 0.001	FDR adjusted p < 0.05		Adenosine 5'-monophosphoramidase HINT1	HALLMARK_P53_PATHWAY
872	SERTAD3	205.156	-0.540185	0.182105	-2.96634	0.00301365	0.0296861	resistant models		FDR adjusted p < 0.05		SERTA domain-containing protein 3	HALLMARK_P53_PATHWAY
873	HDAC3	437.363	-0.479741	0.0958258	-5.00638	5.54621e-07	6.33201e-05	resistant models	p < 0.001	FDR adjusted p < 0.05		Histone deacetylase 3	HALLMARK_P53_PATHWAY
874	DGKA	914.95	-0.463988	0.150254	-3.08801	0.002015	0.0225173	resistant models		FDR adjusted p < 0.05		Diacylglycerol kinase alpha	HALLMARK_P53_PATHWAY
875	EI24	1490.57	-0.278904	0.0985522	-2.83001	0.00465461	0.0397681	resistant models		FDR adjusted p < 0.05		Etoposide-induced protein 2.4 homolog	HALLMARK_P53_PATHWAY
876	FIS1	793.132	-0.686397	0.134151	-5.1166	3.11096e-07	4.06933e-05	resistant models	p < 0.001	FDR adjusted p < 0.05		Mitochondrial fission 1 protein	HALLMARK_PEROXISOME
877	PEX2	489.595	-0.647211	0.184883	-3.50064	0.000464141	0.00811597	resistant models	p < 0.001	FDR adjusted p < 0.05		Peroxisome biogenesis factor 2	HALLMARK_PEROXISOME
878	SLC25A17	185.609	-0.450001	0.132884	-3.38642	0.000708099	0.0109418	resistant models	p < 0.001	FDR adjusted p < 0.05		Peroxisomal membrane protein PMP34	HALLMARK_PEROXISOME
879	PEX11B	331.313	-0.395999	0.143076	-2.76775	0.00564454	0.0448428	resistant models		FDR adjusted p < 0.05		Peroxisomal membrane protein 11B	HALLMARK_PEROXISOME
880	ITGB1BP1	352.533	-0.365683	0.128331	-2.84953	0.00437832	0.03824	resistant models		FDR adjusted p < 0.05		Integrin beta-1-binding protein 1	HALLMARK_PEROXISOME
881	RPS6KA1	963.832	-0.659704	0.167168	-3.94635	7.93509e-05	0.0023246	resistant models	p < 0.001	FDR adjusted p < 0.05		Ribosomal protein S6 kinase alpha-1	HALLMARK_PI3K_AKT_MTOR_SIGNALING
882	ECSIT	192.712	-0.588522	0.161331	-3.64791	0.000264387	0.00539038	resistant models	p < 0.001	FDR adjusted p < 0.05		Evolutionarily conserved signaling intermediate in Toll pathway, mitochondrial	HALLMARK_PI3K_AKT_MTOR_SIGNALING
883	ARPC3	1380.07	-0.54968	0.145402	-3.78042	0.000156564	0.00374201	resistant models	p < 0.001	FDR adjusted p < 0.05		Actin-related protein 2/3 complex subunit 3	HALLMARK_PI3K_AKT_MTOR_SIGNALING
884	PIN1	269.003	-0.484805	0.122705	-3.95097	7.78353e-05	0.00229054	resistant models	p < 0.001	FDR adjusted p < 0.05		Peptidyl-prolyl cis-trans isomerase NIMA-interacting 1	HALLMARK_PI3K_AKT_MTOR_SIGNALING
885	RALB	1310.47	-0.406764	0.146691	-2.77293	0.0055554	0.0444844	resistant models		FDR adjusted p < 0.05		Ras-related protein Ral-B	HALLMARK_PI3K_AKT_MTOR_SIGNALING
886	CFL1	3709.68	-0.406371	0.13155	-3.0891	0.00200767	0.0224707	resistant models		FDR adjusted p < 0.05		Cofilin-1	HALLMARK_PI3K_AKT_MTOR_SIGNALING
887	YWHAB	4927.74	-0.306289	0.0913367	-3.3534	0.000798256	0.0119636	resistant models	p < 0.001	FDR adjusted p < 0.05		14-3-3 protein beta/alpha	HALLMARK_PI3K_AKT_MTOR_SIGNALING
888	AP2M1	2529.81	-0.341021	0.109586	-3.1119	0.00185887	0.0212079	resistant models		FDR adjusted p < 0.05		AP-2 complex subunit mu	HALLMARK_PI3K_AKT_MTOR_SIGNALING, HALLMARK_PROTEIN_SECRETION
889	ARF1	4180.81	-0.316501	0.0880381	-3.59504	0.000324339	0.00630092	resistant models	p < 0.001	FDR adjusted p < 0.05		ADP-ribosylation factor 1	HALLMARK_PI3K_AKT_MTOR_SIGNALING, HALLMARK_PROTEIN_SECRETION
890	PPP1CA	1338.05	-0.631173	0.128414	-4.91514	8.8719e-07	9.18432e-05	resistant models	p < 0.001	FDR adjusted p < 0.05		Serine/threonine-protein phosphatase PP1-alpha catalytic subunit	HALLMARK_PI3K_AKT_MTOR_SIGNALING, HALLMARK_TGF_BETA_SIGNALING
891	VAMP3	1379.25	-0.596375	0.118691	-5.02461	5.0446e-07	5.83031e-05	resistant models	p < 0.001	FDR adjusted p < 0.05		Vesicle-associated membrane protein 3	HALLMARK_PROTEIN_SECRETION
892	COPE	641.241	-0.521786	0.146483	-3.5621	0.000367898	0.00684444	resistant models	p < 0.001	FDR adjusted p < 0.05		Coatomer subunit epsilon	HALLMARK_PROTEIN_SECRETION
893	ARFGAP3	946.095	-0.520574	0.127982	-4.06757	4.75064e-05	0.00158423	resistant models	p < 0.001	FDR adjusted p < 0.05		ADP-ribosylation factor GTPase-activating protein 3	HALLMARK_PROTEIN_SECRETION
894	COPB1	2254.92	-0.510026	0.138771	-3.6753	0.00023757	0.00499845	resistant models	p < 0.001	FDR adjusted p < 0.05		Coatomer subunit beta	HALLMARK_PROTEIN_SECRETION
895	TMX1	719.317	-0.478513	0.172	-2.78205	0.0054016	0.0437574	resistant models		FDR adjusted p < 0.05		Thioredoxin-related transmembrane protein 1	HALLMARK_PROTEIN_SECRETION
896	TMED10	5559.78	-0.409913	0.102887	-3.98412	6.77299e-05	0.00205553	resistant models	p < 0.001	FDR adjusted p < 0.05		Transmembrane emp24 domain-containing protein 10	HALLMARK_PROTEIN_SECRETION
897	RER1	1438.8	-0.347104	0.109224	-3.1779	0.00148346	0.0182305	resistant models		FDR adjusted p < 0.05		Protein RER1	HALLMARK_PROTEIN_SECRETION
898	CLTA	613.942	-0.325426	0.113354	-2.87087	0.00409342	0.0365656	resistant models		FDR adjusted p < 0.05		Clathrin light chain A	HALLMARK_PROTEIN_SECRETION
899	AP2S1	369.434	-0.632745	0.159712	-3.96177	7.43953e-05	0.00222612	resistant models	p < 0.001	FDR adjusted p < 0.05		AP-2 complex subunit sigma	HALLMARK_PROTEIN_SECRETION, HALLMARK_UV_RESPONSE_UP
900	LAMTOR5	350.231	-0.600719	0.162596	-3.69455	0.000220274	0.00471688	resistant models	p < 0.001	FDR adjusted p < 0.05		Ragulator complex protein LAMTOR5	HALLMARK_REACTIVE_OXYGEN_SPECIES_PATHWAY
901	RHOA	5789.33	-0.384296	0.127482	-3.01451	0.00257396	0.0266624	resistant models		FDR adjusted p < 0.05		Transforming protein RhoA	HALLMARK_TGF_BETA_SIGNALING
902	FKBP1A	1928.46	-0.366834	0.113169	-3.24148	0.00118912	0.0157692	resistant models		FDR adjusted p < 0.05		Peptidyl-prolyl cis-trans isomerase FKBP1A	HALLMARK_TGF_BETA_SIGNALING
903	EIF1	2606.29	-0.623254	0.173607	-3.59003	0.000330636	0.00636898	resistant models	p < 0.001	FDR adjusted p < 0.05		Eukaryotic translation initiation factor 1	HALLMARK_TNFA_SIGNALING_VIA_NFKB
904	EIF4EBP1	365.695	-0.591641	0.212114	-2.78925	0.00528295	0.0430442	resistant models		FDR adjusted p < 0.05		Eukaryotic translation initiation factor 4E-binding protein 1	HALLMARK_UNFOLDED_PROTEIN_RESPONSE
905	YWHAZ	19136.4	-0.556821	0.119507	-4.65932	3.17259e-06	0.000217619	resistant models	p < 0.001	FDR adjusted p < 0.05		14-3-3 protein zeta/delta	HALLMARK_UNFOLDED_PROTEIN_RESPONSE
906	EEF2	15676.1	-0.459326	0.119126	-3.85579	0.000115356	0.00301907	resistant models	p < 0.001	FDR adjusted p < 0.05		Elongation factor 2	HALLMARK_UNFOLDED_PROTEIN_RESPONSE
907	LSM4	525.663	-0.384232	0.141278	-2.71969	0.00653438	0.0497742	resistant models		FDR adjusted p < 0.05		U6 snRNA-associated Sm-like protein LSm4	HALLMARK_UNFOLDED_PROTEIN_RESPONSE
908	EXOSC10	764.457	-0.296583	0.0831088	-3.56862	0.000358872	0.00669867	resistant models	p < 0.001	FDR adjusted p < 0.05		Exosome component 10	HALLMARK_UNFOLDED_PROTEIN_RESPONSE
909	KLHDC3	573.999	-0.486026	0.175371	-2.77141	0.00558134	0.0445715	resistant models		FDR adjusted p < 0.05		Kelch domain-containing protein 3	HALLMARK_UV_RESPONSE_UP
910	CDC34	267.186	-0.475155	0.152228	-3.12134	0.00180031	0.02085	resistant models		FDR adjusted p < 0.05		Ubiquitin-conjugating enzyme E2 R1	HALLMARK_UV_RESPONSE_UP
911	HYAL2	389.508	-0.441418	0.134779	-3.27512	0.00105618	0.0144777	resistant models		FDR adjusted p < 0.05		Hyaluronidase-2	HALLMARK_UV_RESPONSE_UP
912	MGAT1	903.808	-0.386338	0.118747	-3.25346	0.00114009	0.0153044	resistant models		FDR adjusted p < 0.05		Alpha-1,3-mannosyl-glycoprotein 2-beta-N-acetylglucosaminyltransferase	HALLMARK_UV_RESPONSE_UP
913	TMBIM6	11612.6	-0.382358	0.111037	-3.44351	0.000574207	0.00934347	resistant models	p < 0.001	FDR adjusted p < 0.05		Bax inhibitor 1	HALLMARK_UV_RESPONSE_UP, HALLMARK_XENOBIOTIC_METABOLISM
914	COMT	710.567	-0.544542	0.136007	-4.00378	6.23377e-05	0.00192653	resistant models	p < 0.001	FDR adjusted p < 0.05		Catechol O-methyltransferase	HALLMARK_XENOBIOTIC_METABOLISM
915	ADH5	820.139	-0.501439	0.143628	-3.49125	0.000480772	0.00831801	resistant models	p < 0.001	FDR adjusted p < 0.05		Alcohol dehydrogenase class-3	HALLMARK_XENOBIOTIC_METABOLISM
916	DHPS	334.81	-0.487123	0.119717	-4.06896	4.72225e-05	0.00158065	resistant models	p < 0.001	FDR adjusted p < 0.05		Deoxyhypusine synthase	HALLMARK_XENOBIOTIC_METABOLISM
917	GSS	571.661	-0.44082	0.162096	-2.7195	0.00653814	0.0497742	resistant models		FDR adjusted p < 0.05		Glutathione synthetase	HALLMARK_XENOBIOTIC_METABOLISM
918	DHRS1	267.451	-0.428656	0.146808	-2.91984	0.00350214	0.0328541	resistant models		FDR adjusted p < 0.05		Dehydrogenase/reductase SDR family member 1	HALLMARK_XENOBIOTIC_METABOLISM
919	HIST1H4L	53.192	-0.999693	0.33086	-3.02149	0.0025153	0.0261833	resistant models		FDR adjusted p < 0.05		Histone H4
920	RPS21	1023.07	-0.993954	0.224339	-4.4306	9.39728e-06	0.000484923	resistant models	p < 0.001	FDR adjusted p < 0.05		40S ribosomal protein S21
921	FGF11	26.6119	-0.985707	0.325837	-3.02515	0.00248509	0.0259328	resistant models		FDR adjusted p < 0.05		Fibroblast growth factor 11
922	BAIAP3	114.46	-0.96877	0.316599	-3.05993	0.0022139	0.0241015	resistant models		FDR adjusted p < 0.05		BAI1-associated protein 3
923	RPSA	5642.18	-0.966333	0.189261	-5.10581	3.29382e-07	4.2106e-05	resistant models	p < 0.001	FDR adjusted p < 0.05		40S ribosomal protein SA
924	CIB1	1507.01	-0.965808	0.182382	-5.29552	1.18675e-07	2.13035e-05	resistant models	p < 0.001	FDR adjusted p < 0.05		Calcium and integrin-binding protein 1
925	GAS5	958.052	-0.96368	0.232032	-4.15322	3.27824e-05	0.00122654	resistant models	p < 0.001	FDR adjusted p < 0.05
926	FUT11	267.609	-0.962733	0.191342	-5.03147	4.86731e-07	5.70354e-05	resistant models	p < 0.001	FDR adjusted p < 0.05		Alpha-(1,3)-fucosyltransferase 11
927	H2AFZ	1135.72	-0.957124	0.235211	-4.06922	4.71716e-05	0.00158065	resistant models	p < 0.001	FDR adjusted p < 0.05		Histone H2A.Z
928	CCDC167	32.8769	-0.954	0.273468	-3.48853	0.000485685	0.00836923	resistant models	p < 0.001	FDR adjusted p < 0.05		Coiled-coil domain-containing protein 167
929	KCTD11	264.874	-0.949266	0.217549	-4.36345	1.28025e-05	0.000602469	resistant models	p < 0.001	FDR adjusted p < 0.05		BTB/POZ domain-containing protein KCTD11
930	CSTB	344.569	-0.944086	0.242591	-3.89167	9.95552e-05	0.00271054	resistant models	p < 0.001	FDR adjusted p < 0.05		Cystatin-B
931	C8orf59	131.848	-0.939257	0.276557	-3.39625	0.000683151	0.0106146	resistant models	p < 0.001	FDR adjusted p < 0.05		Ribosomal biogenesis factor
932	S100A16	2919.32	-0.939167	0.196946	-4.76866	1.85459e-06	0.000152655	resistant models	p < 0.001	FDR adjusted p < 0.05		Protein S100-A16
933	RPS15A	2917.48	-0.935376	0.16399	-5.70388	1.17114e-08	4.20464e-06	resistant models	p < 0.001	FDR adjusted p < 0.05		40S ribosomal protein S15a
934	DYNLT1	275.018	-0.918817	0.213326	-4.30711	1.654e-05	0.000724925	resistant models	p < 0.001	FDR adjusted p < 0.05		Dynein light chain Tctex-type 1
935	NAGS	74.4605	-0.912555	0.296077	-3.08215	0.0020551	0.0228304	resistant models		FDR adjusted p < 0.05		N-acetylglutamate synthase, mitochondrial
936	SCARNA10	3421.55	-0.906015	0.216192	-4.19078	2.77992e-05	0.00108017	resistant models	p < 0.001	FDR adjusted p < 0.05
937	CCNB1	573.829	-0.905223	0.269144	-3.36334	0.000770068	0.0116331	resistant models	p < 0.001	FDR adjusted p < 0.05		G2/mitotic-specific cyclin-B1
938	NUDT8	66.2129	-0.900006	0.285248	-3.15517	0.00160404	0.0192176	resistant models		FDR adjusted p < 0.05		Mitochondrial coenzyme A diphosphatase NUDT8
939	C9orf89	135.84	-0.893448	0.246616	-3.62283	0.000291397	0.00583279	resistant models	p < 0.001	FDR adjusted p < 0.05		Caspase recruitment domain-containing protein 19
940	LINC00152	77.4349	-0.880814	0.295887	-2.97686	0.00291217	0.0288549	resistant models		FDR adjusted p < 0.05
941	RPL29	2849.2	-0.877512	0.202106	-4.34184	1.41293e-05	0.000642634	resistant models	p < 0.001	FDR adjusted p < 0.05		60S ribosomal protein L29
942	C8orf58	75.1111	-0.876389	0.217915	-4.0217	5.77797e-05	0.00182238	resistant models	p < 0.001	FDR adjusted p < 0.05		Uncharacterized protein C8orf58
943	S100P	1288.57	-0.874678	0.258266	-3.38673	0.000707304	0.0109418	resistant models	p < 0.001	FDR adjusted p < 0.05		Protein S100-P
944	TMEM141	476.43	-0.870062	0.191881	-4.53438	5.77727e-06	0.000338492	resistant models	p < 0.001	FDR adjusted p < 0.05		Transmembrane protein 141
945	MYEOV2	57.9636	-0.868062	0.210908	-4.11584	3.85771e-05	0.00136754	resistant models	p < 0.001	FDR adjusted p < 0.05		COP9 signalosome complex subunit 9
946	TWF2	486.59	-0.867218	0.186837	-4.64157	3.45766e-06	0.000228494	resistant models	p < 0.001	FDR adjusted p < 0.05		Twinfilin-2
947	SCARNA5	819.487	-0.862914	0.183791	-4.69509	2.66484e-06	0.000195454	resistant models	p < 0.001	FDR adjusted p < 0.05
948	BLOC1S1	143.83	-0.853286	0.245785	-3.47168	0.000517209	0.00874487	resistant models	p < 0.001	FDR adjusted p < 0.05		Biogenesis of lysosome-related organelles complex 1 subunit 1
949	PIGH	147.889	-0.849239	0.256926	-3.30538	0.000948466	0.0134672	resistant models	p < 0.001	FDR adjusted p < 0.05		Phosphatidylinositol N-acetylglucosaminyltransferase subunit H
950	CARHSP1	485.136	-0.847921	0.176863	-4.79424	1.63297e-06	0.000138466	resistant models	p < 0.001	FDR adjusted p < 0.05		Calcium-regulated heat-stable protein 1
951	RPS27A	2264.62	-0.844577	0.173326	-4.87277	1.10042e-06	0.000106106	resistant models	p < 0.001	FDR adjusted p < 0.05		Ubiquitin-40S ribosomal protein S27a
952	WDR18	185.947	-0.843593	0.143607	-5.87432	4.24579e-09	2.31108e-06	resistant models	p < 0.001	FDR adjusted p < 0.05		WD repeat-containing protein 18
953	OCIAD2	699.268	-0.84165	0.165409	-5.08828	3.61319e-07	4.54992e-05	resistant models	p < 0.001	FDR adjusted p < 0.05		OCIA domain-containing protein 2
954	OAZ1	1962.98	-0.837721	0.129014	-6.49324	8.40076e-11	1.37939e-07	resistant models	p < 0.001	FDR adjusted p < 0.05		Ornithine decarboxylase antizyme 1
955	ERO1L	4626.69	-0.836046	0.234012	-3.57266	0.000353369	0.00663265	resistant models	p < 0.001	FDR adjusted p < 0.05		ERO1-like protein alpha
956	MMADHC	904.874	-0.833905	0.158599	-5.25796	1.45664e-07	2.45794e-05	resistant models	p < 0.001	FDR adjusted p < 0.05		Cobalamin trafficking protein CblD
957	PHPT1	227.791	-0.83095	0.218625	-3.80079	0.000144234	0.0035634	resistant models	p < 0.001	FDR adjusted p < 0.05		14 kDa phosphohistidine phosphatase
958	SH3PXD2A-AS1	132.728	-0.829447	0.216694	-3.82774	0.000129326	0.00331146	resistant models	p < 0.001	FDR adjusted p < 0.05
959	RPL24	2348.16	-0.82814	0.159664	-5.18677	2.13971e-07	3.08593e-05	resistant models	p < 0.001	FDR adjusted p < 0.05		60S ribosomal protein L24
960	CHCHD2	1450.4	-0.823386	0.186538	-4.41404	1.01461e-05	0.000510842	resistant models	p < 0.001	FDR adjusted p < 0.05		Coiled-coil-helix-coiled-coil-helix domain-containing protein 2
961	RPL7A	8494.2	-0.822639	0.171648	-4.79259	1.64641e-06	0.000138908	resistant models	p < 0.001	FDR adjusted p < 0.05		60S ribosomal protein L7a
962	RNPEPL1	1232.48	-0.818634	0.217938	-3.75627	0.000172467	0.00399364	resistant models	p < 0.001	FDR adjusted p < 0.05		Aminopeptidase RNPEPL1
963	RPS18	2066.85	-0.817656	0.155192	-5.26867	1.37415e-07	2.41535e-05	resistant models	p < 0.001	FDR adjusted p < 0.05		40S ribosomal protein S18
964	AGR3	277.342	-0.811345	0.276405	-2.93534	0.00333179	0.0317625	resistant models		FDR adjusted p < 0.05		Anterior gradient protein 3
965	RPS27	683.077	-0.809592	0.173954	-4.65406	3.2546e-06	0.000220555	resistant models	p < 0.001	FDR adjusted p < 0.05		40S ribosomal protein S27
966	OVCA2	194.477	-0.809256	0.191821	-4.21881	2.45592e-05	0.000977387	resistant models	p < 0.001	FDR adjusted p < 0.05		Esterase OVCA2
967	FAM13A	893.305	-0.808331	0.283512	-2.85113	0.00435635	0.0382064	resistant models		FDR adjusted p < 0.05		Protein FAM13A
968	JOSD2	55.0406	-0.807579	0.255849	-3.15646	0.00159696	0.0191795	resistant models		FDR adjusted p < 0.05		Josephin-2
969	CDCA4	360.256	-0.805972	0.266137	-3.02841	0.00245848	0.0257585	resistant models		FDR adjusted p < 0.05		Cell division cycle-associated protein 4
970	AGPAT2	1074.64	-0.804367	0.208642	-3.85524	0.000115615	0.00301995	resistant models	p < 0.001	FDR adjusted p < 0.05		1-acyl-sn-glycerol-3-phosphate acyltransferase beta
971	RASA4	316.927	-0.803539	0.294178	-2.73147	0.00630523	0.0486042	resistant models		FDR adjusted p < 0.05		Ras GTPase-activating protein 4
972	HDDC3	57.82	-0.800115	0.213331	-3.75058	0.000176428	0.00406145	resistant models	p < 0.001	FDR adjusted p < 0.05		Guanosine-3',5'-bis(diphosphate) 3'-pyrophosphohydrolase MESH1
973	ARRDC3	1026.47	-0.799631	0.286774	-2.78836	0.0052975	0.0431419	resistant models		FDR adjusted p < 0.05		Arrestin domain-containing protein 3
974	ALKBH7	114.008	-0.797375	0.19685	-4.05068	5.10695e-05	0.00167329	resistant models	p < 0.001	FDR adjusted p < 0.05		Alpha-ketoglutarate-dependent dioxygenase alkB homolog 7, mitochondrial
975	CRIP1	593.626	-0.796641	0.253135	-3.1471	0.00164897	0.0195811	resistant models		FDR adjusted p < 0.05		Cysteine-rich protein 1
976	C17orf76-AS1	1839.25	-0.796182	0.196459	-4.05266	5.06393e-05	0.00166243	resistant models	p < 0.001	FDR adjusted p < 0.05
977	SAPCD2	363.932	-0.792911	0.285363	-2.77861	0.00545925	0.0438895	resistant models		FDR adjusted p < 0.05		Suppressor APC domain-containing protein 2
978	RPL8	6523.59	-0.79181	0.168976	-4.68593	2.78691e-06	0.000197589	resistant models	p < 0.001	FDR adjusted p < 0.05		60S ribosomal protein L8
979	TMBIM4	562.674	-0.789553	0.220694	-3.5776	0.000346769	0.00655762	resistant models	p < 0.001	FDR adjusted p < 0.05		Protein lifeguard 4
980	SYT8	1037.18	-0.7866	0.2647	-2.97167	0.00296187	0.0292101	resistant models		FDR adjusted p < 0.05		Synaptotagmin-8
981	COMMD3	120.387	-0.784806	0.208342	-3.76692	0.000165276	0.00387235	resistant models	p < 0.001	FDR adjusted p < 0.05		COMM domain-containing protein 3
982	RPL26	5622.81	-0.780055	0.182687	-4.26991	1.95555e-05	0.000816783	resistant models	p < 0.001	FDR adjusted p < 0.05		60S ribosomal protein L26
983	EIF6	1323.55	-0.778915	0.171533	-4.5409	5.60147e-06	0.000336367	resistant models	p < 0.001	FDR adjusted p < 0.05		Eukaryotic translation initiation factor 6
984	TAGLN2	6902.41	-0.773318	0.162942	-4.74597	2.07509e-06	0.000163622	resistant models	p < 0.001	FDR adjusted p < 0.05		Transgelin-2
985	LSMD1	73.0157	-0.771689	0.24363	-3.16746	0.00153778	0.0186546	resistant models		FDR adjusted p < 0.05		N-alpha-acetyltransferase 38, NatC auxiliary subunit
986	SF3B14	531.947	-0.770715	0.133358	-5.77931	7.50078e-09	3.25646e-06	resistant models	p < 0.001	FDR adjusted p < 0.05		Splicing factor 3B subunit 6
987	MTX1	202.282	-0.767124	0.202358	-3.79093	0.000150086	0.0036335	resistant models	p < 0.001	FDR adjusted p < 0.05		Metaxin-1
988	ZNF395	990.908	-0.765818	0.198247	-3.86295	0.000112027	0.00295696	resistant models	p < 0.001	FDR adjusted p < 0.05		Zinc finger protein 395
989	STARD3NL	248.569	-0.764837	0.162203	-4.71531	2.41347e-06	0.000184276	resistant models	p < 0.001	FDR adjusted p < 0.05		STARD3 N-terminal-like protein
990	ENTPD2	176.442	-0.761973	0.241728	-3.15219	0.00162052	0.0193677	resistant models		FDR adjusted p < 0.05		Ectonucleoside triphosphate diphosphohydrolase 2
991	GJB4	286.704	-0.759818	0.262119	-2.89875	0.00374654	0.0344342	resistant models		FDR adjusted p < 0.05		Gap junction beta-4 protein
992	RASSF7	643.833	-0.758888	0.198979	-3.81391	0.000136783	0.00345005	resistant models	p < 0.001	FDR adjusted p < 0.05		Ras association domain-containing protein 7
993	SETD9	43.3702	-0.758862	0.267795	-2.83374	0.00460061	0.039463	resistant models		FDR adjusted p < 0.05		SET domain-containing protein 9
994	SFT2D1	75.4252	-0.756635	0.255627	-2.95991	0.00307724	0.0301191	resistant models		FDR adjusted p < 0.05		Vesicle transport protein SFT2A
995	C19orf33	1281.04	-0.754844	0.193432	-3.90237	9.52544e-05	0.00262634	resistant models	p < 0.001	FDR adjusted p < 0.05		Immortalization up-regulated protein
996	RPL10	7543.58	-0.752582	0.173041	-4.34914	1.36672e-05	0.000633573	resistant models	p < 0.001	FDR adjusted p < 0.05		60S ribosomal protein L10
997	RHOC	2580.15	-0.749218	0.159096	-4.70921	2.48676e-06	0.000185671	resistant models	p < 0.001	FDR adjusted p < 0.05		Rho-related GTP-binding protein RhoC
998	MAD2L2	100.16	-0.747561	0.226648	-3.29833	0.000972618	0.0137161	resistant models	p < 0.001	FDR adjusted p < 0.05		Mitotic spindle assembly checkpoint protein MAD2B
999	SEMA4B	2074.1	-0.746157	0.177619	-4.20088	2.65879e-05	0.00104823	resistant models	p < 0.001	FDR adjusted p < 0.05		Semaphorin-4B
1000	SERPINB1	2995.3	-0.745041	0.212252	-3.51016	0.00044783	0.00793648	resistant models	p < 0.001	FDR adjusted p < 0.05		Leukocyte elastase inhibitor
1001	KLF16	376.27	-0.740844	0.182581	-4.05762	4.95743e-05	0.00163679	resistant models	p < 0.001	FDR adjusted p < 0.05		Krueppel-like factor 16
1002	MYL6	1769.03	-0.737417	0.159168	-4.63295	3.60494e-06	0.000234864	resistant models	p < 0.001	FDR adjusted p < 0.05		Myosin light polypeptide 6
1003	RPS8	5478.67	-0.736762	0.16513	-4.46172	8.1306e-06	0.000435542	resistant models	p < 0.001	FDR adjusted p < 0.05		40S ribosomal protein S8
1004	KRT7	10622.3	-0.73385	0.250877	-2.92514	0.00344296	0.0325289	resistant models		FDR adjusted p < 0.05		Keratin, type II cytoskeletal 7
1005	RPL31	670.082	-0.733721	0.192549	-3.81057	0.000138647	0.00348145	resistant models	p < 0.001	FDR adjusted p < 0.05		60S ribosomal protein L31
1006	MPST	850.542	-0.732811	0.236729	-3.09557	0.00196438	0.0221422	resistant models		FDR adjusted p < 0.05		3-mercaptopyruvate sulfurtransferase
1007	RPL37A	1376.15	-0.732696	0.166677	-4.39591	1.10312e-05	0.000542682	resistant models	p < 0.001	FDR adjusted p < 0.05		60S ribosomal protein L37a
1008	SDCBP2	1197.32	-0.732223	0.180476	-4.05718	4.96699e-05	0.00163679	resistant models	p < 0.001	FDR adjusted p < 0.05		Syntenin-2
1009	TMEM223	116.63	-0.73203	0.210689	-3.47446	0.000511887	0.00868016	resistant models	p < 0.001	FDR adjusted p < 0.05		Transmembrane protein 223
1010	ABHD17A	295.367	-0.731949	0.177226	-4.13003	3.62718e-05	0.00130592	resistant models	p < 0.001	FDR adjusted p < 0.05		Alpha/beta hydrolase domain-containing protein 17A
1011	RPL35A	827.736	-0.730186	0.155581	-4.69327	2.68868e-06	0.000195454	resistant models	p < 0.001	FDR adjusted p < 0.05		60S ribosomal protein L35a
1012	SNHG7	299.324	-0.729499	0.213576	-3.41564	0.000636316	0.0100788	resistant models	p < 0.001	FDR adjusted p < 0.05
1013	CTNNBIP1	411.181	-0.724038	0.176981	-4.09105	4.29424e-05	0.00149097	resistant models	p < 0.001	FDR adjusted p < 0.05		Beta-catenin-interacting protein 1
1014	MPLKIP	100.513	-0.723944	0.172658	-4.19294	2.75357e-05	0.00107307	resistant models	p < 0.001	FDR adjusted p < 0.05		M-phase-specific PLK1-interacting protein
1015	DALRD3	198.603	-0.723784	0.168261	-4.30155	1.69606e-05	0.000739518	resistant models	p < 0.001	FDR adjusted p < 0.05		DALR anticodon-binding domain-containing protein 3
1016	RPS16	4761.37	-0.716648	0.209408	-3.42226	0.000621034	0.0099079	resistant models	p < 0.001	FDR adjusted p < 0.05		40S ribosomal protein S16
1017	TGDS	188.342	-0.715613	0.139723	-5.12165	3.0288e-07	4.02425e-05	resistant models	p < 0.001	FDR adjusted p < 0.05		dTDP-D-glucose 4,6-dehydratase
1018	SNX17	588.173	-0.715534	0.162908	-4.39226	1.12178e-05	0.000545504	resistant models	p < 0.001	FDR adjusted p < 0.05		Sorting nexin-17
1019	GPSM2	532.533	-0.714344	0.245293	-2.91221	0.00358886	0.0334208	resistant models		FDR adjusted p < 0.05		G-protein-signaling modulator 2
1020	ARPC4	1513.38	-0.713829	0.152423	-4.68321	2.82414e-06	0.000199391	resistant models	p < 0.001	FDR adjusted p < 0.05		Actin-related protein 2/3 complex subunit 4
1021	RPL15	4983.32	-0.713803	0.160517	-4.4469	8.71181e-06	0.000457954	resistant models	p < 0.001	FDR adjusted p < 0.05		60S ribosomal protein L15
1022	H1FX	325.072	-0.713482	0.252774	-2.82261	0.00476349	0.0403105	resistant models		FDR adjusted p < 0.05		Histone H1.10
1023	UBL5	129.114	-0.711313	0.185747	-3.82947	0.000128419	0.00329323	resistant models	p < 0.001	FDR adjusted p < 0.05		Ubiquitin-like protein 5
1024	TMEM120A	132.757	-0.710807	0.199937	-3.55515	0.00037777	0.00696665	resistant models	p < 0.001	FDR adjusted p < 0.05		Ion channel TACAN
1025	ACTL6A	475.376	-0.710718	0.159903	-4.44468	8.80243e-06	0.00046128	resistant models	p < 0.001	FDR adjusted p < 0.05		Actin-like protein 6A
1026	FPGT	251.368	-0.709228	0.178851	-3.96546	7.32541e-05	0.00219945	resistant models	p < 0.001	FDR adjusted p < 0.05		Fucose-1-phosphate guanylyltransferase
1027	FBXW9	85.6869	-0.706959	0.211983	-3.33498	0.000853055	0.012506	resistant models	p < 0.001	FDR adjusted p < 0.05		F-box/WD repeat-containing protein 9
1028	RPL10A	2925.27	-0.70645	0.157256	-4.49236	7.04391e-06	0.000400198	resistant models	p < 0.001	FDR adjusted p < 0.05		60S ribosomal protein L10a
1029	B3GNT2	658.049	-0.705395	0.146455	-4.81647	1.4612e-06	0.000128531	resistant models	p < 0.001	FDR adjusted p < 0.05		N-acetyllactosaminide beta-1,3-N-acetylglucosaminyltransferase 2
1030	RPL5	3141.63	-0.704993	0.157387	-4.47935	7.48706e-06	0.000415433	resistant models	p < 0.001	FDR adjusted p < 0.05		60S ribosomal protein L5
1031	SSNA1	246.054	-0.704033	0.189749	-3.71033	0.000206987	0.00452102	resistant models	p < 0.001	FDR adjusted p < 0.05		Microtubule nucleation factor SSNA1
1032	SLX1A	248.718	-0.703768	0.238654	-2.94891	0.00318901	0.0309438	resistant models		FDR adjusted p < 0.05		Structure-specific endonuclease subunit SLX1
1033	PFDN5	639.427	-0.698352	0.123117	-5.67228	1.4091e-08	4.75542e-06	resistant models	p < 0.001	FDR adjusted p < 0.05		Prefoldin subunit 5
1034	TMEM154	540.422	-0.697111	0.208259	-3.34733	0.000815936	0.0121305	resistant models	p < 0.001	FDR adjusted p < 0.05		Transmembrane protein 154
1035	DYNLL1	1044.37	-0.695214	0.123733	-5.61866	1.92442e-08	5.69695e-06	resistant models	p < 0.001	FDR adjusted p < 0.05		Dynein light chain 1, cytoplasmic
1036	PLEKHJ1	250.835	-0.694308	0.203919	-3.40482	0.00066207	0.0103827	resistant models	p < 0.001	FDR adjusted p < 0.05		Pleckstrin homology domain-containing family J member 1
1037	RABAC1	223.474	-0.694296	0.245053	-2.83325	0.00460772	0.0394874	resistant models		FDR adjusted p < 0.05		Prenylated Rab acceptor protein 1
1038	FRRS1	250.073	-0.692437	0.245782	-2.81728	0.00484321	0.0407261	resistant models		FDR adjusted p < 0.05		Ferric-chelate reductase 1
1039	TOMM7	179.809	-0.691908	0.208934	-3.31162	0.000927578	0.0132491	resistant models	p < 0.001	FDR adjusted p < 0.05		Mitochondrial import receptor subunit TOM7 homolog
1040	CCNB1IP1	240.826	-0.691401	0.221527	-3.12106	0.00180199	0.0208551	resistant models		FDR adjusted p < 0.05		E3 ubiquitin-protein ligase CCNB1IP1
1041	CCDC94	135.417	-0.690298	0.197745	-3.49085	0.000481479	0.00831801	resistant models	p < 0.001	FDR adjusted p < 0.05		Splicing factor YJU2
1042	S100A14	3272.82	-0.689816	0.247933	-2.78227	0.00539804	0.0437574	resistant models		FDR adjusted p < 0.05		Protein S100-A14
1043	DNM2	4811.58	-0.688837	0.147966	-4.65539	3.23374e-06	0.000220555	resistant models	p < 0.001	FDR adjusted p < 0.05		Dynamin-2
1044	RAI14	979.822	-0.686871	0.208911	-3.28786	0.0010095	0.0141013	resistant models		FDR adjusted p < 0.05		Ankycorbin
1045	C17orf59	59.9109	-0.685585	0.211076	-3.24805	0.00116201	0.0154844	resistant models		FDR adjusted p < 0.05		BLOC-1-related complex subunit 6
1046	TMEM14A	123.19	-0.684249	0.22654	-3.02044	0.00252407	0.0262422	resistant models		FDR adjusted p < 0.05		Transmembrane protein 14A
1047	ZMAT5	84.8684	-0.681678	0.248016	-2.74852	0.00598648	0.0468751	resistant models		FDR adjusted p < 0.05		Zinc finger matrin-type protein 5
1048	RPL21	3353.67	-0.68078	0.157611	-4.31938	1.5647e-05	0.000694809	resistant models	p < 0.001	FDR adjusted p < 0.05		60S ribosomal protein L21
1049	RPS7	4186.45	-0.679945	0.196799	-3.45503	0.00055023	0.00906697	resistant models	p < 0.001	FDR adjusted p < 0.05		40S ribosomal protein S7
1050	LIAS	85.5941	-0.678504	0.222214	-3.05338	0.00226277	0.0244757	resistant models		FDR adjusted p < 0.05		Lipoyl synthase, mitochondrial
1051	RNF126	348.901	-0.678246	0.154342	-4.39442	1.11067e-05	0.00054323	resistant models	p < 0.001	FDR adjusted p < 0.05		E3 ubiquitin-protein ligase RNF126
1052	RPL18A	4920.81	-0.67647	0.144173	-4.69205	2.70476e-06	0.000195454	resistant models	p < 0.001	FDR adjusted p < 0.05		60S ribosomal protein L18a
1053	RPL19	4770.3	-0.673758	0.143672	-4.68955	2.73812e-06	0.000195775	resistant models	p < 0.001	FDR adjusted p < 0.05		60S ribosomal protein L19
1054	COMMD8	99.2604	-0.672052	0.237001	-2.83565	0.00457319	0.0393119	resistant models		FDR adjusted p < 0.05		COMM domain-containing protein 8
1055	ANAPC11	161.84	-0.671245	0.207651	-3.23256	0.00122686	0.0160481	resistant models		FDR adjusted p < 0.05		Anaphase-promoting complex subunit 11
1056	ZNF511	144.829	-0.671125	0.170183	-3.94356	8.02803e-05	0.0023402	resistant models	p < 0.001	FDR adjusted p < 0.05		Zinc finger protein 511
1057	MRPL12	307.921	-0.670713	0.178473	-3.75807	0.000171231	0.00397982	resistant models	p < 0.001	FDR adjusted p < 0.05		39S ribosomal protein L12, mitochondrial
1058	WDR45B	1572.04	-0.669132	0.159491	-4.19542	2.72372e-05	0.00106884	resistant models	p < 0.001	FDR adjusted p < 0.05		WD repeat domain phosphoinositide-interacting protein 3
1059	MZT2B	189.292	-0.668278	0.182322	-3.66536	0.000246989	0.00513895	resistant models	p < 0.001	FDR adjusted p < 0.05		Mitotic-spindle organizing protein 2B
1060	HMGN4	724.25	-0.667997	0.212424	-3.14464	0.00166293	0.0196776	resistant models		FDR adjusted p < 0.05		High mobility group nucleosome-binding domain-containing protein 4
1061	CLIC1	7141.85	-0.667635	0.131836	-5.06412	4.10292e-07	4.94519e-05	resistant models	p < 0.001	FDR adjusted p < 0.05		Chloride intracellular channel protein 1
1062	CALM2	5404.42	-0.663436	0.148125	-4.47889	7.50305e-06	0.000415433	resistant models	p < 0.001	FDR adjusted p < 0.05		Calmodulin-2
1063	HPCAL1	577.364	-0.662957	0.213508	-3.10507	0.00190233	0.0216016	resistant models		FDR adjusted p < 0.05		Hippocalcin-like protein 1
1064	TRABD	613.148	-0.662311	0.212055	-3.12329	0.00178839	0.0207261	resistant models		FDR adjusted p < 0.05		TraB domain-containing protein
1065	ATP5C1	1630.15	-0.662046	0.144795	-4.57229	4.82433e-06	0.000301503	resistant models	p < 0.001	FDR adjusted p < 0.05		ATP synthase subunit gamma, mitochondrial
1066	MOB2	144.379	-0.658539	0.182301	-3.61237	0.000303411	0.00602324	resistant models	p < 0.001	FDR adjusted p < 0.05		MOB kinase activator 2
1067	GBAS	640.675	-0.656027	0.180979	-3.62488	0.000289094	0.00580045	resistant models	p < 0.001	FDR adjusted p < 0.05		Protein NipSnap homolog 2
1068	HSBP1	649.826	-0.656022	0.157224	-4.17254	3.01224e-05	0.00114997	resistant models	p < 0.001	FDR adjusted p < 0.05		Heat shock factor-binding protein 1
1069	ATP5D	358.476	-0.655046	0.168726	-3.88231	0.000103469	0.00277325	resistant models	p < 0.001	FDR adjusted p < 0.05		ATP synthase subunit delta, mitochondrial
1070	COMMD7	441.975	-0.654906	0.140088	-4.67498	2.93987e-06	0.00020584	resistant models	p < 0.001	FDR adjusted p < 0.05		COMM domain-containing protein 7
1071	RPS25	1237.89	-0.653225	0.157672	-4.14295	3.42872e-05	0.00126324	resistant models	p < 0.001	FDR adjusted p < 0.05		40S ribosomal protein S25
1072	LOC440335	209.751	-0.653164	0.227815	-2.86708	0.00414275	0.0368113	resistant models		FDR adjusted p < 0.05
1073	RPL35	2495.01	-0.653107	0.154339	-4.23165	2.31987e-05	0.000934259	resistant models	p < 0.001	FDR adjusted p < 0.05		60S ribosomal protein L35
1074	RPL7	4820.35	-0.652683	0.168125	-3.88214	0.000103541	0.00277325	resistant models	p < 0.001	FDR adjusted p < 0.05		60S ribosomal protein L7
1075	LRRC42	367.194	-0.651214	0.151749	-4.2914	1.77552e-05	0.000753181	resistant models	p < 0.001	FDR adjusted p < 0.05		Leucine-rich repeat-containing protein 42
1076	PSMG3	318.668	-0.650372	0.18036	-3.60597	0.000310991	0.00613762	resistant models	p < 0.001	FDR adjusted p < 0.05		Proteasome assembly chaperone 3
1077	RAB27B	2025.39	-0.649948	0.219848	-2.95635	0.00311299	0.0303283	resistant models		FDR adjusted p < 0.05		Ras-related protein Rab-27B
1078	VPS25	545.592	-0.649521	0.134018	-4.84651	1.2565e-06	0.000115859	resistant models	p < 0.001	FDR adjusted p < 0.05		Vacuolar protein-sorting-associated protein 25
1079	MRPS24	328.005	-0.649113	0.128772	-5.04079	4.63619e-07	5.48777e-05	resistant models	p < 0.001	FDR adjusted p < 0.05		28S ribosomal protein S24, mitochondrial
1080	RPL32	4332.74	-0.648392	0.158262	-4.09696	4.18614e-05	0.00146246	resistant models	p < 0.001	FDR adjusted p < 0.05		60S ribosomal protein L32
1081	TRMT10A	72.4786	-0.647234	0.211216	-3.06432	0.00218168	0.0238122	resistant models		FDR adjusted p < 0.05		tRNA methyltransferase 10 homolog A
1082	HIGD1A	1581.23	-0.646138	0.181451	-3.56095	0.000369515	0.00686198	resistant models	p < 0.001	FDR adjusted p < 0.05		HIG1 domain family member 1A, mitochondrial
1083	SEPW1	1581.13	-0.646027	0.180143	-3.58619	0.000335544	0.00643127	resistant models	p < 0.001	FDR adjusted p < 0.05		Selenoprotein W
1084	EBPL	138.392	-0.645118	0.204902	-3.14842	0.00164157	0.0195215	resistant models		FDR adjusted p < 0.05		Emopamil-binding protein-like
1085	MRPL13	248.665	-0.64454	0.196742	-3.27607	0.00105263	0.0144407	resistant models		FDR adjusted p < 0.05		39S ribosomal protein L13, mitochondrial
1086	ILK	1132.68	-0.644252	0.144709	-4.45205	8.50554e-06	0.000449914	resistant models	p < 0.001	FDR adjusted p < 0.05		Integrin-linked protein kinase
1087	DCTN3	239.844	-0.644076	0.18426	-3.49547	0.000473227	0.0082261	resistant models	p < 0.001	FDR adjusted p < 0.05		Dynactin subunit 3
1088	RPS15	2276.65	-0.643966	0.165955	-3.88038	0.000104295	0.00277582	resistant models	p < 0.001	FDR adjusted p < 0.05		40S ribosomal protein S15
1089	FASTKD3	154.65	-0.640153	0.219404	-2.9177	0.00352628	0.033026	resistant models		FDR adjusted p < 0.05		FAST kinase domain-containing protein 3, mitochondrial
1090	RIN1	387.611	-0.638379	0.207644	-3.07439	0.00210935	0.0232332	resistant models		FDR adjusted p < 0.05		Ras and Rab interactor 1
1091	SNAPIN	285.678	-0.637487	0.151999	-4.19402	2.74057e-05	0.00107296	resistant models	p < 0.001	FDR adjusted p < 0.05		SNARE-associated protein Snapin
1092	RPL13A	8749.01	-0.636838	0.152176	-4.18487	2.85333e-05	0.00110177	resistant models	p < 0.001	FDR adjusted p < 0.05		60S ribosomal protein L13a
1093	UBA52	1235.48	-0.636244	0.131141	-4.85162	1.22457e-06	0.000115437	resistant models	p < 0.001	FDR adjusted p < 0.05		Ubiquitin-60S ribosomal protein L40
1094	FAM98C	102.699	-0.635779	0.199951	-3.17967	0.00147444	0.0181472	resistant models		FDR adjusted p < 0.05		Protein FAM98C
1095	SRRD	163.833	-0.63553	0.160572	-3.95791	7.56093e-05	0.00224618	resistant models	p < 0.001	FDR adjusted p < 0.05		SRR1-like protein
1096	FAM129B	5085.23	-0.632959	0.128049	-4.94311	7.68858e-07	8.15957e-05	resistant models	p < 0.001	FDR adjusted p < 0.05		Protein Niban 2
1097	AGTRAP	236.059	-0.632383	0.182506	-3.465	0.000530225	0.00884278	resistant models	p < 0.001	FDR adjusted p < 0.05		Type-1 angiotensin II receptor-associated protein
1098	LOC401397	282.394	-0.632033	0.154373	-4.0942	4.23637e-05	0.00147553	resistant models	p < 0.001	FDR adjusted p < 0.05
1099	TSSC4	186.462	-0.629181	0.185232	-3.39672	0.000681996	0.0106064	resistant models	p < 0.001	FDR adjusted p < 0.05		Protein TSSC4
1100	UBE2B	422.161	-0.628847	0.150087	-4.18988	2.79099e-05	0.00108017	resistant models	p < 0.001	FDR adjusted p < 0.05		Ubiquitin-conjugating enzyme E2 B
1101	B3GNT5	1228.49	-0.628343	0.146135	-4.29975	1.70988e-05	0.000743623	resistant models	p < 0.001	FDR adjusted p < 0.05		Lactosylceramide 1,3-N-acetyl-beta-D-glucosaminyltransferase
1102	COMMD6	339.485	-0.628118	0.158972	-3.95112	7.77854e-05	0.00229054	resistant models	p < 0.001	FDR adjusted p < 0.05		COMM domain-containing protein 6
1103	NIPSNAP3A	192.332	-0.62501	0.214564	-2.91293	0.0035805	0.0333982	resistant models		FDR adjusted p < 0.05		Protein NipSnap homolog 3A
1104	RASA3	656.642	-0.62405	0.180537	-3.45663	0.000546984	0.0090223	resistant models	p < 0.001	FDR adjusted p < 0.05		Ras GTPase-activating protein 3
1105	ALG5	254.908	-0.62393	0.163993	-3.80461	0.000142029	0.00353792	resistant models	p < 0.001	FDR adjusted p < 0.05		Dolichyl-phosphate beta-glucosyltransferase
1106	LUZP6	2510.84	-0.622956	0.163317	-3.81441	0.000136509	0.00344829	resistant models	p < 0.001	FDR adjusted p < 0.05		Leucine zipper protein 6
1107	PITX1	360.617	-0.622762	0.212314	-2.93321	0.00335476	0.0318382	resistant models		FDR adjusted p < 0.05		Pituitary homeobox 1
1108	C1orf172	173.142	-0.621394	0.190586	-3.26043	0.00111242	0.0150101	resistant models		FDR adjusted p < 0.05		Keratinocyte differentiation factor 1
1109	ATP5A1	2121.44	-0.618748	0.151331	-4.08872	4.33764e-05	0.00150294	resistant models	p < 0.001	FDR adjusted p < 0.05		ATP synthase subunit alpha, mitochondrial
1110	METTL25	76.0016	-0.618107	0.210426	-2.93741	0.0033097	0.0316225	resistant models		FDR adjusted p < 0.05		Probable methyltransferase-like protein 25
1111	NIF3L1	396.937	-0.617855	0.143475	-4.30636	1.65965e-05	0.000725515	resistant models	p < 0.001	FDR adjusted p < 0.05		NIF3-like protein 1
1112	MED11	48.7532	-0.617043	0.211146	-2.92236	0.00347391	0.0327512	resistant models		FDR adjusted p < 0.05		Mediator of RNA polymerase II transcription subunit 11
1113	RPS13	1609.23	-0.616254	0.173987	-3.54195	0.000397185	0.00726122	resistant models	p < 0.001	FDR adjusted p < 0.05		40S ribosomal protein S13
1114	TMEM102	119.446	-0.614841	0.175386	-3.50565	0.00045549	0.00801148	resistant models	p < 0.001	FDR adjusted p < 0.05		Transmembrane protein 102
1115	TRNAU1AP	128.032	-0.614553	0.205566	-2.98956	0.00279379	0.0281952	resistant models		FDR adjusted p < 0.05		tRNA selenocysteine 1-associated protein 1
1116	PPP2R2A	916.598	-0.614546	0.164041	-3.7463	0.000179464	0.00409781	resistant models	p < 0.001	FDR adjusted p < 0.05		Serine/threonine-protein phosphatase 2A 55 kDa regulatory subunit B alpha isoform
1117	ACY1	436.89	-0.614342	0.20873	-2.94324	0.00324795	0.0312819	resistant models		FDR adjusted p < 0.05		Aminoacylase-1
1903-01-22	SEP15	1692.02	-0.614175	0.129239	-4.75224	2.01178e-06	0.000161652	resistant models	p < 0.001	FDR adjusted p < 0.05
1119	TNFRSF10D	639.135	-0.613647	0.220486	-2.78316	0.00538326	0.0436927	resistant models		FDR adjusted p < 0.05		Tumor necrosis factor receptor superfamily member 10D
1120	DBNDD2	712.147	-0.611328	0.155395	-3.93403	8.35336e-05	0.00239117	resistant models	p < 0.001	FDR adjusted p < 0.05		Dysbindin domain-containing protein 2
1121	AES	1303.2	-0.609245	0.131368	-4.63771	3.52289e-06	0.000230408	resistant models	p < 0.001	FDR adjusted p < 0.05		TLE family member 5
1122	MRPL22	227.399	-0.606626	0.162747	-3.72741	0.000193459	0.00429529	resistant models	p < 0.001	FDR adjusted p < 0.05		39S ribosomal protein L22, mitochondrial
1123	NACA	2063.6	-0.603698	0.114866	-5.25567	1.47488e-07	2.46408e-05	resistant models	p < 0.001	FDR adjusted p < 0.05		Nascent polypeptide-associated complex subunit alpha, muscle-specific form
1124	C19orf10	341.051	-0.603015	0.138162	-4.36456	1.27379e-05	0.000602069	resistant models	p < 0.001	FDR adjusted p < 0.05		Myeloid-derived growth factor
1125	RSL24D1	452.187	-0.602769	0.174616	-3.45197	0.000556508	0.00912587	resistant models	p < 0.001	FDR adjusted p < 0.05		Probable ribosome biogenesis protein RLP24
1126	RPLP1	3419.72	-0.601445	0.15822	-3.80132	0.00014393	0.0035611	resistant models	p < 0.001	FDR adjusted p < 0.05		60S acidic ribosomal protein P1
1127	LOC541471	186.983	-0.600686	0.197919	-3.035	0.00240533	0.0254467	resistant models		FDR adjusted p < 0.05
1128	EEF1A1	49801.6	-0.600103	0.127417	-4.70975	2.48022e-06	0.000185671	resistant models	p < 0.001	FDR adjusted p < 0.05		Elongation factor 1-alpha 1
1129	MRPL14	314.84	-0.599744	0.134397	-4.46249	8.10125e-06	0.000435352	resistant models	p < 0.001	FDR adjusted p < 0.05		39S ribosomal protein L14, mitochondrial
1130	RPL41	3254.22	-0.598696	0.112208	-5.3356	9.52292e-08	1.82602e-05	resistant models	p < 0.001	FDR adjusted p < 0.05		60S ribosomal protein L41
1131	MAP2K2	857.147	-0.59832	0.138074	-4.33332	1.46878e-05	0.000660913	resistant models	p < 0.001	FDR adjusted p < 0.05		Dual specificity mitogen-activated protein kinase kinase 2
1132	TXNDC17	127.367	-0.597959	0.201639	-2.9655	0.00302194	0.0297331	resistant models		FDR adjusted p < 0.05		Thioredoxin domain-containing protein 17
1133	PPP1CB	5100.11	-0.597328	0.15431	-3.87095	0.000108411	0.00288084	resistant models	p < 0.001	FDR adjusted p < 0.05		Serine/threonine-protein phosphatase PP1-beta catalytic subunit
1134	UBE2D2	428.762	-0.595909	0.132314	-4.50376	6.67616e-06	0.000381876	resistant models	p < 0.001	FDR adjusted p < 0.05		Ubiquitin-conjugating enzyme E2 D2
1135	EIF4E2	794.138	-0.594454	0.111488	-5.332	9.7137e-08	1.84167e-05	resistant models	p < 0.001	FDR adjusted p < 0.05		Eukaryotic translation initiation factor 4E type 2
1136	NTPCR	127.124	-0.594431	0.179107	-3.31886	0.000903867	0.0130304	resistant models	p < 0.001	FDR adjusted p < 0.05		Cancer-related nucleoside-triphosphatase
1137	C20orf24	841.506	-0.594053	0.176554	-3.3647	0.000766264	0.011586	resistant models	p < 0.001	FDR adjusted p < 0.05		GEL complex subunit OPTI
1138	RPL3	8296.42	-0.59384	0.152692	-3.88914	0.000100599	0.00272911	resistant models	p < 0.001	FDR adjusted p < 0.05		60S ribosomal protein L3
1139	CCDC12	174.393	-0.592676	0.189707	-3.12417	0.00178309	0.0207181	resistant models		FDR adjusted p < 0.05		Coiled-coil domain-containing protein 12
1140	CKLF	274.539	-0.591564	0.217297	-2.72237	0.00648157	0.0495335	resistant models		FDR adjusted p < 0.05		Krueppel-like factor 5
1141	CYB5R4	196.739	-0.59109	0.184389	-3.20566	0.00134751	0.0170961	resistant models		FDR adjusted p < 0.05		Cytochrome b5 reductase 4
1142	TMSB10	2758.17	-0.590446	0.160329	-3.68271	0.000230763	0.00489229	resistant models	p < 0.001	FDR adjusted p < 0.05		Thymosin beta-10
1143	HFE	140.006	-0.590055	0.187903	-3.14021	0.00168827	0.0199077	resistant models		FDR adjusted p < 0.05		Hereditary hemochromatosis protein
1144	RPLP2	1489.32	-0.589973	0.190946	-3.08973	0.00200338	0.0224469	resistant models		FDR adjusted p < 0.05		60S acidic ribosomal protein P2
1145	TMBIM1	6247.21	-0.589767	0.1088	-5.42063	5.93884e-08	1.25265e-05	resistant models	p < 0.001	FDR adjusted p < 0.05		Protein lifeguard 3
1146	FKBP8	1343.94	-0.589513	0.129097	-4.56643	4.96106e-06	0.000307768	resistant models	p < 0.001	FDR adjusted p < 0.05		Peptidyl-prolyl cis-trans isomerase FKBP8
1147	C1orf43	2272.25	-0.589019	0.136018	-4.33046	1.48799e-05	0.000666697	resistant models	p < 0.001	FDR adjusted p < 0.05		Protein C1orf43
1148	PPA2	303.64	-0.588889	0.151055	-3.89852	9.67843e-05	0.00265551	resistant models	p < 0.001	FDR adjusted p < 0.05		Inorganic pyrophosphatase 2, mitochondrial
1149	NDFIP2	986.757	-0.587646	0.157562	-3.72962	0.000191767	0.00426415	resistant models	p < 0.001	FDR adjusted p < 0.05		NEDD4 family-interacting protein 2
1150	ROMO1	100.323	-0.585287	0.200427	-2.9202	0.00349804	0.032853	resistant models		FDR adjusted p < 0.05		Reactive oxygen species modulator 1
1151	CHIC2	113.186	-0.585215	0.194435	-3.00982	0.00261407	0.027028	resistant models		FDR adjusted p < 0.05		Cysteine-rich hydrophobic domain-containing protein 2
1152	PLLP	600.484	-0.584413	0.200131	-2.92015	0.00349868	0.032853	resistant models		FDR adjusted p < 0.05		Plasmolipin
1153	CREB3L4	193.703	-0.584105	0.214099	-2.7282	0.00636818	0.0489775	resistant models		FDR adjusted p < 0.05		Cyclic AMP-responsive element-binding protein 3-like protein 4
1154	MEX3D	238.959	-0.583487	0.181148	-3.22105	0.00127722	0.0164644	resistant models		FDR adjusted p < 0.05		RNA-binding protein MEX3D
1155	ZDHHC12	206.762	-0.582002	0.189445	-3.07215	0.00212525	0.0233473	resistant models		FDR adjusted p < 0.05		Palmitoyltransferase ZDHHC12
1156	ATRAID	466.098	-0.580151	0.152472	-3.80497	0.000141824	0.00353792	resistant models	p < 0.001	FDR adjusted p < 0.05		All-trans retinoic acid-induced differentiation factor
1157	7SK	12671.2	-0.579093	0.171305	-3.38048	0.000723601	0.0111688	resistant models	p < 0.001	FDR adjusted p < 0.05
1158	SSR2	2200.08	-0.579033	0.113351	-5.10834	3.25009e-07	4.18641e-05	resistant models	p < 0.001	FDR adjusted p < 0.05		Translocon-associated protein subunit beta
1159	ELP2	324.58	-0.578569	0.160229	-3.61089	0.000305149	0.00604354	resistant models	p < 0.001	FDR adjusted p < 0.05		Elongator complex protein 2
1160	LRFN4	399.013	-0.578031	0.211908	-2.72774	0.00637699	0.0490199	resistant models		FDR adjusted p < 0.05		Leucine-rich repeat and fibronectin type-III domain-containing protein 4
1161	AIP	387.543	-0.576137	0.158106	-3.64399	0.000268447	0.00545756	resistant models	p < 0.001	FDR adjusted p < 0.05		AH receptor-interacting protein
1162	EFNA4	115.907	-0.575749	0.19563	-2.94304	0.00325002	0.031284	resistant models		FDR adjusted p < 0.05		Ephrin-A4
1163	MLX	990.891	-0.573324	0.103699	-5.52873	3.22566e-08	8.37381e-06	resistant models	p < 0.001	FDR adjusted p < 0.05		Max-like protein X
1164	PSMG2	337.496	-0.571264	0.174249	-3.27844	0.00104382	0.0143901	resistant models		FDR adjusted p < 0.05		Proteasome assembly chaperone 2
1165	NUDT22	226.352	-0.570833	0.174201	-3.27686	0.00104967	0.0144301	resistant models		FDR adjusted p < 0.05		Uridine diphosphate glucose pyrophosphatase NUDT22
1166	PTK6	827.395	-0.57008	0.189059	-3.01536	0.00256675	0.026604	resistant models		FDR adjusted p < 0.05		Protein-tyrosine kinase 6
1167	SIVA1	273.108	-0.569436	0.200344	-2.84228	0.00447915	0.0387595	resistant models		FDR adjusted p < 0.05		Apoptosis regulatory protein Siva
1168	BTBD2	713.435	-0.569281	0.126707	-4.4929	7.02587e-06	0.000400198	resistant models	p < 0.001	FDR adjusted p < 0.05		BTB/POZ domain-containing protein 2
1169	GLRX3	811.348	-0.5687	0.17313	-3.28481	0.00102052	0.0141849	resistant models		FDR adjusted p < 0.05		Glutaredoxin-3
1170	STX8	87.5725	-0.566223	0.184006	-3.0772	0.00208954	0.0230903	resistant models		FDR adjusted p < 0.05		Syntaxin-8
1171	COG6	459.695	-0.564863	0.166261	-3.39745	0.000680177	0.0105879	resistant models	p < 0.001	FDR adjusted p < 0.05		Conserved oligomeric Golgi complex subunit 6
1172	TMEM147	323.26	-0.562878	0.197883	-2.8445	0.00444812	0.0386364	resistant models		FDR adjusted p < 0.05		BOS complex subunit TMEM147
1173	ABHD17C	1411.98	-0.560726	0.126272	-4.44063	8.96941e-06	0.000467129	resistant models	p < 0.001	FDR adjusted p < 0.05		Alpha/beta hydrolase domain-containing protein 17C
1174	MAD2L1BP	234.109	-0.560132	0.186875	-2.99736	0.00272327	0.0277535	resistant models		FDR adjusted p < 0.05		MAD2L1-binding protein
1175	LYPLA2	728.281	-0.559265	0.144056	-3.88228	0.000103483	0.00277325	resistant models	p < 0.001	FDR adjusted p < 0.05		Acyl-protein thioesterase 2
1176	CCBL2	360.222	-0.558376	0.15571	-3.58601	0.00033578	0.00643127	resistant models	p < 0.001	FDR adjusted p < 0.05		Kynurenine--oxoglutarate transaminase 3
1177	PRELID2	320.618	-0.557303	0.18516	-3.00984	0.00261385	0.027028	resistant models		FDR adjusted p < 0.05		PRELI domain-containing protein 2
1178	DTD1	211.77	-0.557137	0.194012	-2.87167	0.0040831	0.0365314	resistant models		FDR adjusted p < 0.05		D-aminoacyl-tRNA deacylase 1
1179	GPN3	105.818	-0.556788	0.178999	-3.11057	0.0018673	0.0212466	resistant models		FDR adjusted p < 0.05		GPN-loop GTPase 3
1180	C6orf48	407.082	-0.556782	0.172239	-3.23262	0.00122661	0.0160481	resistant models		FDR adjusted p < 0.05		Chromosome 6 open reading frame 48, isoform CRA_b
1181	TMEM159	356.533	-0.556589	0.159096	-3.49844	0.000467995	0.00815801	resistant models	p < 0.001	FDR adjusted p < 0.05		Lipid droplet assembly factor 1
1182	SEC23A	1143.39	-0.555703	0.145085	-3.8302	0.000128041	0.00329298	resistant models	p < 0.001	FDR adjusted p < 0.05		Protein transport protein Sec23A
1183	GPN1	360.766	-0.555515	0.15894	-3.49512	0.000473851	0.0082261	resistant models	p < 0.001	FDR adjusted p < 0.05		GPN-loop GTPase 1
1184	NOP10	227.753	-0.55296	0.154267	-3.58444	0.000337796	0.00646256	resistant models	p < 0.001	FDR adjusted p < 0.05		H/ACA ribonucleoprotein complex subunit 3
1185	FAM210A	313.564	-0.551097	0.163221	-3.37639	0.00073443	0.0112764	resistant models	p < 0.001	FDR adjusted p < 0.05		Protein FAM210A
1186	SQRDL	949.447	-0.550905	0.148628	-3.70661	0.000210053	0.00454997	resistant models	p < 0.001	FDR adjusted p < 0.05		Sulfide:quinone oxidoreductase, mitochondrial
1187	FXYD3	1168.06	-0.550578	0.181985	-3.0254	0.00248304	0.0259328	resistant models		FDR adjusted p < 0.05		FXYD domain-containing ion transport regulator 3
1188	ARPC5	2010.48	-0.549638	0.147605	-3.7237	0.000196327	0.00434754	resistant models	p < 0.001	FDR adjusted p < 0.05		Actin-related protein 2/3 complex subunit 5
1189	LINC00493	101.733	-0.54947	0.172478	-3.18574	0.00144382	0.017905	resistant models		FDR adjusted p < 0.05
1190	SOCS6	679.251	-0.547755	0.155411	-3.52455	0.000424204	0.00763115	resistant models	p < 0.001	FDR adjusted p < 0.05		Suppressor of cytokine signaling 7
1191	ZNF416	91.7315	-0.547315	0.169461	-3.22975	0.00123901	0.0161274	resistant models		FDR adjusted p < 0.05		Zinc finger protein 416
1192	LOC728431	74.1407	-0.546971	0.193995	-2.81952	0.0048096	0.040566	resistant models		FDR adjusted p < 0.05
1193	SLC15A4	308.314	-0.546398	0.135717	-4.02601	5.67323e-05	0.00180283	resistant models	p < 0.001	FDR adjusted p < 0.05		Solute carrier family 15 member 4
1194	CNIH4	643.32	-0.545568	0.155585	-3.50657	0.000453929	0.0079954	resistant models	p < 0.001	FDR adjusted p < 0.05		Protein cornichon homolog 4
1195	MIEN1	292.997	-0.545	0.190043	-2.86777	0.00413376	0.0367651	resistant models		FDR adjusted p < 0.05		Migration and invasion enhancer 1
1196	COX16	215.105	-0.544221	0.169656	-3.20779	0.00133761	0.0170218	resistant models		FDR adjusted p < 0.05		Cytochrome c oxidase assembly protein COX16 homolog, mitochondrial
1197	TXN2	473.698	-0.541305	0.145093	-3.73073	0.000190923	0.00425579	resistant models	p < 0.001	FDR adjusted p < 0.05		Thioredoxin, mitochondrial
1198	TUBB4B	4380.54	-0.540355	0.150939	-3.57996	0.000343651	0.0065228	resistant models	p < 0.001	FDR adjusted p < 0.05		Tubulin beta-4B chain
1199	PYURF	296.543	-0.538472	0.141251	-3.81217	0.000137751	0.00346927	resistant models	p < 0.001	FDR adjusted p < 0.05		Protein preY, mitochondrial
1200	IER3IP1	271.747	-0.538075	0.174589	-3.08194	0.00205655	0.0228304	resistant models		FDR adjusted p < 0.05		Immediate early response 3-interacting protein 1
1201	LAMTOR4	97.8904	-0.537823	0.183306	-2.93401	0.00334609	0.0318	resistant models		FDR adjusted p < 0.05		Ragulator complex protein LAMTOR4
1202	R3HCC1	170.705	-0.536376	0.151515	-3.54008	0.000400002	0.00729041	resistant models	p < 0.001	FDR adjusted p < 0.05		R3H and coiled-coil domain-containing protein 1
1203	ELOVL1	1133.89	-0.536155	0.0770717	-6.95657	3.48654e-12	1.4708e-08	resistant models	p < 0.001	FDR adjusted p < 0.05		Elongation of very long chain fatty acids protein 1
1204	CTDSP1	1198.51	-0.536122	0.129317	-4.14581	3.38608e-05	0.001253	resistant models	p < 0.001	FDR adjusted p < 0.05		Carboxy-terminal domain RNA polymerase II polypeptide A small phosphatase 1
1205	MIIP	118.964	-0.535648	0.158696	-3.37532	0.000737304	0.0113102	resistant models	p < 0.001	FDR adjusted p < 0.05		Migration and invasion-inhibitory protein
1206	RHPN2	1973.79	-0.534624	0.152606	-3.5033	0.000459536	0.0080554	resistant models	p < 0.001	FDR adjusted p < 0.05		Rhophilin-2
1207	HEBP2	449.733	-0.534612	0.161099	-3.31852	0.000904953	0.0130304	resistant models	p < 0.001	FDR adjusted p < 0.05		Heme-binding protein 2
1208	ABT1	283.565	-0.532846	0.137278	-3.88152	0.000103805	0.00277582	resistant models	p < 0.001	FDR adjusted p < 0.05		Activator of basal transcription 1
1209	NIT2	262.372	-0.532741	0.161647	-3.2957	0.000981765	0.0138053	resistant models	p < 0.001	FDR adjusted p < 0.05		Omega-amidase NIT2
1210	BZW1	3945.9	-0.532375	0.157852	-3.37262	0.000744574	0.0113758	resistant models	p < 0.001	FDR adjusted p < 0.05		eIF5-mimic protein 2
1211	SMIM19	266.229	-0.531826	0.187489	-2.83657	0.0045601	0.0392387	resistant models		FDR adjusted p < 0.05		Small integral membrane protein 19
1212	MRPL48	142.66	-0.531078	0.186816	-2.84278	0.00447215	0.0387387	resistant models		FDR adjusted p < 0.05		39S ribosomal protein L48, mitochondrial
1213	CHMP5	1085.41	-0.530351	0.151163	-3.50848	0.000450682	0.00796315	resistant models	p < 0.001	FDR adjusted p < 0.05		Charged multivesicular body protein 5
1214	NUDCD2	176.59	-0.530254	0.174382	-3.04076	0.00235985	0.0251866	resistant models		FDR adjusted p < 0.05		NudC domain-containing protein 2
1215	CAPZA2	1749.56	-0.529084	0.154594	-3.4224	0.000620699	0.0099079	resistant models	p < 0.001	FDR adjusted p < 0.05		F-actin-capping protein subunit alpha-2
1216	DPY19L1	1143.32	-0.528734	0.170266	-3.10534	0.00190062	0.0215966	resistant models		FDR adjusted p < 0.05		Probable C-mannosyltransferase DPY19L1
1217	CCDC71L	204.623	-0.524691	0.186848	-2.80811	0.00498327	0.0414838	resistant models		FDR adjusted p < 0.05		Coiled-coil domain-containing protein 71L
1218	ATP5G3	858.442	-0.524366	0.139825	-3.75015	0.000176729	0.00406285	resistant models	p < 0.001	FDR adjusted p < 0.05		ATP synthase F(0) complex subunit C3, mitochondrial
1219	LYPLA1	1791.98	-0.523916	0.173997	-3.01106	0.00260338	0.0269506	resistant models		FDR adjusted p < 0.05		Acyl-protein thioesterase 1
1220	MRS2	478.697	-0.523575	0.147513	-3.54935	0.000386186	0.00709086	resistant models	p < 0.001	FDR adjusted p < 0.05		Magnesium transporter MRS2 homolog, mitochondrial
1221	TPT1	18634.3	-0.523445	0.151596	-3.4529	0.000554587	0.0091032	resistant models	p < 0.001	FDR adjusted p < 0.05		Translationally-controlled tumor protein
1222	DKFZp434J194	476.547	-0.523133	0.157432	-3.32292	0.000890802	0.0129358	resistant models	p < 0.001	FDR adjusted p < 0.05		Uncharacterized protein DKFZp434J194
1223	CD164	4096.58	-0.522918	0.146197	-3.57681	0.000347817	0.00655762	resistant models	p < 0.001	FDR adjusted p < 0.05		Sialomucin core protein 24
1224	CCNI	1861.06	-0.521831	0.128633	-4.05674	4.97614e-05	0.00163679	resistant models	p < 0.001	FDR adjusted p < 0.05		Cyclin-I
1225	KCMF1	1063.04	-0.521679	0.135193	-3.85877	0.000113959	0.00299392	resistant models	p < 0.001	FDR adjusted p < 0.05		E3 ubiquitin-protein ligase KCMF1
1226	TMEM203	246.958	-0.520057	0.149685	-3.47433	0.00051213	0.00868016	resistant models	p < 0.001	FDR adjusted p < 0.05		Transmembrane protein 203
1227	SNAPC2	126.241	-0.517879	0.182342	-2.84014	0.00450931	0.0389528	resistant models		FDR adjusted p < 0.05		snRNA-activating protein complex subunit 2
1228	MRPS33	183.037	-0.517824	0.159791	-3.24063	0.00119264	0.0157964	resistant models		FDR adjusted p < 0.05		28S ribosomal protein S33, mitochondrial
1229	ATXN10	693.938	-0.516753	0.182235	-2.83565	0.00457326	0.0393119	resistant models		FDR adjusted p < 0.05		Ataxin-10
1230	NAA20	348.896	-0.516352	0.14539	-3.5515	0.000383046	0.00704087	resistant models	p < 0.001	FDR adjusted p < 0.05		N-alpha-acetyltransferase 20
1231	TPD52L2	1739.49	-0.515465	0.12945	-3.98197	6.83462e-05	0.00206829	resistant models	p < 0.001	FDR adjusted p < 0.05		Tumor protein D54
1232	MAPKAPK5-AS1	130.043	-0.514688	0.168554	-3.05354	0.00226155	0.0244757	resistant models		FDR adjusted p < 0.05		Putative uncharacterized protein encoded by MAPKAPK5-AS1
1233	JTB	646.654	-0.514344	0.159296	-3.22886	0.00124284	0.016134	resistant models		FDR adjusted p < 0.05		Protein JTB
1234	PCGF1	81.7826	-0.513527	0.184315	-2.78614	0.00533404	0.0433558	resistant models		FDR adjusted p < 0.05		Polycomb group RING finger protein 1
1235	GLTSCR2	968.306	-0.512579	0.169977	-3.01559	0.00256484	0.0266006	resistant models		FDR adjusted p < 0.05		Ribosome biogenesis protein NOP53
1236	MRPL43	284.381	-0.511084	0.14753	-3.46427	0.000531673	0.00885632	resistant models	p < 0.001	FDR adjusted p < 0.05		39S ribosomal protein L43, mitochondrial
1237	EIF3E	3892.95	-0.510045	0.173881	-2.9333	0.00335385	0.0318382	resistant models		FDR adjusted p < 0.05		Eukaryotic translation initiation factor 3 subunit E
1238	PLIN3	801.118	-0.509246	0.161642	-3.15046	0.00163013	0.019467	resistant models		FDR adjusted p < 0.05		Perilipin-3
1239	EMC8	249.335	-0.508921	0.18664	-2.72675	0.00639608	0.0490356	resistant models		FDR adjusted p < 0.05		ER membrane protein complex subunit 8
1240	DUSP22	250.179	-0.508097	0.171959	-2.95476	0.00312912	0.0304327	resistant models		FDR adjusted p < 0.05		Dual specificity protein phosphatase 22
1241	ZNRD1	107.962	-0.505493	0.177896	-2.84151	0.00448999	0.0388135	resistant models		FDR adjusted p < 0.05		DNA-directed RNA polymerase I subunit RPA12
1242	MRPS21	280.884	-0.505399	0.171889	-2.94026	0.00327933	0.0314228	resistant models		FDR adjusted p < 0.05		28S ribosomal protein S21, mitochondrial
1243	MKKS	344.451	-0.504383	0.158927	-3.17368	0.00150522	0.0183652	resistant models		FDR adjusted p < 0.05		Molecular chaperone MKKS
1244	ORMDL2	395.108	-0.504313	0.143357	-3.51789	0.000434995	0.00777554	resistant models	p < 0.001	FDR adjusted p < 0.05		ORM1-like protein 2
1245	SUMO3	944.466	-0.50383	0.139986	-3.59913	0.000319282	0.00626235	resistant models	p < 0.001	FDR adjusted p < 0.05		Small ubiquitin-related modifier 3
1246	DAPK3	350.82	-0.503773	0.178678	-2.81944	0.00481073	0.040566	resistant models		FDR adjusted p < 0.05		Death-associated protein kinase 3
1247	VPS72	529.08	-0.499969	0.090496	-5.52476	3.29941e-08	8.43549e-06	resistant models	p < 0.001	FDR adjusted p < 0.05		Vacuolar protein sorting-associated protein 72 homolog
1248	YIPF5	619.884	-0.4999	0.169606	-2.94741	0.00320443	0.0310222	resistant models		FDR adjusted p < 0.05		Protein YIPF5
1249	SNRPC	296.025	-0.499278	0.15984	-3.12361	0.00178646	0.0207181	resistant models		FDR adjusted p < 0.05		U1 small nuclear ribonucleoprotein C
1250	ASPH	5714.04	-0.49905	0.130645	-3.81991	0.000133503	0.00340806	resistant models	p < 0.001	FDR adjusted p < 0.05		Aspartyl/asparaginyl beta-hydroxylase
1251	MCRS1	460.2	-0.497919	0.137643	-3.61746	0.000297508	0.00591999	resistant models	p < 0.001	FDR adjusted p < 0.05		Microspherule protein 1
1252	MFSD5	241.685	-0.497788	0.132644	-3.75282	0.000174855	0.00403625	resistant models	p < 0.001	FDR adjusted p < 0.05		Molybdate-anion transporter
1253	PPP1R14B	399.23	-0.497101	0.181248	-2.74266	0.00609443	0.0473559	resistant models		FDR adjusted p < 0.05		Protein phosphatase 1 regulatory subunit 14B
1254	SERF2	914.024	-0.496697	0.142896	-3.47592	0.000509098	0.0086598	resistant models	p < 0.001	FDR adjusted p < 0.05		Small EDRK-rich factor 2
1255	FAM57A	268.063	-0.495715	0.177124	-2.79868	0.0051312	0.0422155	resistant models		FDR adjusted p < 0.05		TLC domain-containing protein 3A
1256	NEK6	767.02	-0.495658	0.139803	-3.5454	0.000392023	0.0071824	resistant models	p < 0.001	FDR adjusted p < 0.05		Serine/threonine-protein kinase Nek6
1257	ANAPC16	855.921	-0.494148	0.131345	-3.76222	0.000168415	0.00393062	resistant models	p < 0.001	FDR adjusted p < 0.05		Anaphase-promoting complex subunit 16
1258	EIF3K	1650.91	-0.493879	0.171626	-2.87764	0.0040066	0.0360234	resistant models		FDR adjusted p < 0.05		Eukaryotic translation initiation factor 3 subunit K
1259	NDUFA13	473.864	-0.49233	0.12891	-3.81916	0.000133904	0.00341314	resistant models	p < 0.001	FDR adjusted p < 0.05		NADH dehydrogenase [ubiquinone] 1 alpha subcomplex subunit 13
1260	PPIL1	291.366	-0.492128	0.154977	-3.17548	0.00149587	0.018269	resistant models		FDR adjusted p < 0.05		Peptidyl-prolyl cis-trans isomerase-like 1
1261	FBXW5	986.121	-0.490767	0.101237	-4.84771	1.24897e-06	0.000115859	resistant models	p < 0.001	FDR adjusted p < 0.05		F-box/WD repeat-containing protein 5
1262	ATP5O	790.011	-0.490261	0.143853	-3.40807	0.000654252	0.0102792	resistant models	p < 0.001	FDR adjusted p < 0.05		ATP synthase subunit O, mitochondrial
1263	GNPNAT1	1164.04	-0.490176	0.131083	-3.73942	0.000184444	0.0041664	resistant models	p < 0.001	FDR adjusted p < 0.05		Glucosamine 6-phosphate N-acetyltransferase
1264	DARS	848.788	-0.490061	0.146993	-3.33391	0.000856334	0.0125215	resistant models	p < 0.001	FDR adjusted p < 0.05		Aspartate--tRNA ligase, cytoplasmic
1265	COPS4	217.363	-0.489205	0.161083	-3.03697	0.00238967	0.0253446	resistant models		FDR adjusted p < 0.05		COP9 signalosome complex subunit 4
1266	ZNF410	672.323	-0.488035	0.131403	-3.71402	0.000203991	0.00449205	resistant models	p < 0.001	FDR adjusted p < 0.05		Zinc finger protein 410
1267	CLPP	178.671	-0.487461	0.158531	-3.07487	0.00210596	0.0232262	resistant models		FDR adjusted p < 0.05		ATP-dependent Clp protease proteolytic subunit, mitochondrial
1268	C11orf31	249.53	-0.487325	0.151319	-3.22053	0.00127956	0.0164819	resistant models		FDR adjusted p < 0.05		Selenoprotein H
1269	SLC27A4	630.049	-0.486761	0.160472	-3.0333	0.00241891	0.0255264	resistant models		FDR adjusted p < 0.05		Long-chain fatty acid transport protein 4
1270	PDCD10	286.257	-0.485479	0.165142	-2.93978	0.00328448	0.0314364	resistant models		FDR adjusted p < 0.05		Programmed cell death protein 10
1271	ACTR10	332.284	-0.485269	0.161786	-2.99945	0.00270464	0.027654	resistant models		FDR adjusted p < 0.05		Actin-related protein 10
1272	CSNK1G2	749.049	-0.484403	0.112454	-4.30758	1.65052e-05	0.000724925	resistant models	p < 0.001	FDR adjusted p < 0.05		Casein kinase I isoform gamma-2
1273	ASNA1	492.987	-0.482599	0.141408	-3.41282	0.000642951	0.0101489	resistant models	p < 0.001	FDR adjusted p < 0.05		ATPase GET3
1274	MTMR6	571.528	-0.482013	0.167984	-2.8694	0.00411253	0.0366586	resistant models		FDR adjusted p < 0.05		Myotubularin-related protein 6
1275	YIPF2	426.444	-0.481129	0.171665	-2.80272	0.00506737	0.0418881	resistant models		FDR adjusted p < 0.05		Protein YIPF2
1276	ICT1	147.154	-0.480985	0.136331	-3.52806	0.000418612	0.00753859	resistant models	p < 0.001	FDR adjusted p < 0.05		Peptidyl-tRNA hydrolase ICT1, mitochondrial
1277	ELMO3	631.384	-0.480415	0.126446	-3.79938	0.000145057	0.00357132	resistant models	p < 0.001	FDR adjusted p < 0.05		Engulfment and cell motility protein 3
1278	PSMB7	672.914	-0.480344	0.171102	-2.80736	0.00499494	0.0415418	resistant models		FDR adjusted p < 0.05		Proteasome subunit beta type-7
1279	FAM60A	1465.26	-0.479959	0.129858	-3.69602	0.000219002	0.0046956	resistant models	p < 0.001	FDR adjusted p < 0.05		SIN3-HDAC complex-associated factor
1280	TUBA1C	5005.92	-0.478746	0.139895	-3.42217	0.000621225	0.0099079	resistant models	p < 0.001	FDR adjusted p < 0.05		Tubulin alpha-1C chain
1281	NUBP2	197.233	-0.478394	0.175437	-2.72687	0.00639377	0.0490356	resistant models		FDR adjusted p < 0.05		Cytosolic Fe-S cluster assembly factor NUBP2
1282	RPL17	2383.66	-0.47793	0.171977	-2.77904	0.005452	0.0438895	resistant models		FDR adjusted p < 0.05		60S ribosomal protein L17
1283	LOC728554	190.17	-0.477899	0.17261	-2.76867	0.00562863	0.0447796	resistant models		FDR adjusted p < 0.05
1284	EIF3H	2729.31	-0.477782	0.152226	-3.13865	0.0016973	0.0199786	resistant models		FDR adjusted p < 0.05		Eukaryotic translation initiation factor 3 subunit H
1285	KAT5	402.5	-0.476964	0.128995	-3.69755	0.000217695	0.00468543	resistant models	p < 0.001	FDR adjusted p < 0.05		Histone acetyltransferase KAT5
1286	CD58	492.008	-0.476273	0.164416	-2.89675	0.00377051	0.0345968	resistant models		FDR adjusted p < 0.05		Lymphocyte function-associated antigen 3
1287	GNB2L1	4376.59	-0.476261	0.125337	-3.79984	0.000144791	0.00357132	resistant models	p < 0.001	FDR adjusted p < 0.05		Receptor of activated protein C kinase 1
1288	SH2D3A	687.051	-0.476213	0.167478	-2.84343	0.00446313	0.0387016	resistant models		FDR adjusted p < 0.05		SH2 domain-containing protein 3A
1289	MRPL53	147.296	-0.476072	0.156451	-3.04294	0.00234278	0.0250679	resistant models		FDR adjusted p < 0.05		39S ribosomal protein L53, mitochondrial
1290	FAM49B	910.625	-0.475776	0.171455	-2.77494	0.00552117	0.0442586	resistant models		FDR adjusted p < 0.05		CYFIP-related Rac1 interactor B
1291	TMEM101	288.009	-0.474993	0.127358	-3.72957	0.000191803	0.00426415	resistant models	p < 0.001	FDR adjusted p < 0.05		Transmembrane protein 101
1292	ZBTB6	399.961	-0.474892	0.16503	-2.8776	0.00400711	0.0360234	resistant models		FDR adjusted p < 0.05		Zinc finger and BTB domain-containing protein 6
1293	TMEM165	836.051	-0.474717	0.160145	-2.96429	0.0030338	0.029783	resistant models		FDR adjusted p < 0.05		Transmembrane protein 165
1294	SUMF1	446.84	-0.474553	0.143604	-3.3046	0.000951104	0.0134752	resistant models	p < 0.001	FDR adjusted p < 0.05		Formylglycine-generating enzyme
1295	RRAGA	356.504	-0.474345	0.150753	-3.14651	0.0016523	0.0196069	resistant models		FDR adjusted p < 0.05		Ras-related GTP-binding protein A
1296	EFHD2	2655.86	-0.473506	0.144881	-3.26824	0.00108217	0.0147262	resistant models		FDR adjusted p < 0.05		EF-hand domain-containing protein D2
1297	ARMC10	651.556	-0.471406	0.135841	-3.47029	0.000519905	0.00875536	resistant models	p < 0.001	FDR adjusted p < 0.05		Armadillo repeat-containing protein 10
1298	SLC35A1	440.589	-0.469531	0.164947	-2.84656	0.00441937	0.0384791	resistant models		FDR adjusted p < 0.05		CMP-sialic acid transporter
1299	TAF1B	241.032	-0.468243	0.168639	-2.77661	0.00549297	0.0440743	resistant models		FDR adjusted p < 0.05		TATA box-binding protein-associated factor RNA polymerase I subunit B
1300	RAB25	1446.71	-0.467407	0.131037	-3.56697	0.000361129	0.00673336	resistant models	p < 0.001	FDR adjusted p < 0.05		Ras-related protein Rab-25
1301	GMEB1	190.504	-0.466585	0.138622	-3.36588	0.000763005	0.0115678	resistant models	p < 0.001	FDR adjusted p < 0.05		Glucocorticoid modulatory element-binding protein 1
1302	GSTP1	5507.44	-0.466369	0.115743	-4.02934	5.59346e-05	0.0017842	resistant models	p < 0.001	FDR adjusted p < 0.05		Glutathione S-transferase P
1303	ZDHHC3	1994.31	-0.466216	0.14813	-3.14735	0.00164758	0.0195783	resistant models		FDR adjusted p < 0.05		Palmitoyltransferase ZDHHC3
1304	ATP5B	4923.61	-0.46615	0.131059	-3.55679	0.00037542	0.00693849	resistant models	p < 0.001	FDR adjusted p < 0.05		ATP synthase subunit beta, mitochondrial
1305	RPL23A	2425.04	-0.465548	0.12358	-3.76718	0.000165105	0.00387235	resistant models	p < 0.001	FDR adjusted p < 0.05		60S ribosomal protein L23a
1306	AURKAIP1	331.487	-0.465275	0.143738	-3.23697	0.00120807	0.0159507	resistant models		FDR adjusted p < 0.05		Aurora kinase A-interacting protein
1307	HN1	1456.48	-0.464905	0.140355	-3.31235	0.000925144	0.013247	resistant models	p < 0.001	FDR adjusted p < 0.05		Jupiter microtubule associated homolog 1
1308	TRMT10C	322.311	-0.464459	0.168255	-2.76045	0.00577223	0.0456637	resistant models		FDR adjusted p < 0.05		tRNA methyltransferase 10 homolog C
1309	RAB10	2504.68	-0.463676	0.14036	-3.30348	0.000954938	0.0135181	resistant models	p < 0.001	FDR adjusted p < 0.05		Ras-related protein Rab-10
1310	RFWD2	530.091	-0.462865	0.117733	-3.93147	8.44296e-05	0.0023944	resistant models	p < 0.001	FDR adjusted p < 0.05		E3 ubiquitin-protein ligase COP1
1311	RIC8A	793.835	-0.459819	0.122755	-3.74582	0.000179806	0.00409781	resistant models	p < 0.001	FDR adjusted p < 0.05		Synembryn-A
1312	NME2	2363.52	-0.459737	0.143161	-3.21133	0.00132124	0.0168654	resistant models		FDR adjusted p < 0.05		Nucleoside diphosphate kinase B
1313	SMYD2	224.052	-0.459705	0.163897	-2.80484	0.00503413	0.0417425	resistant models		FDR adjusted p < 0.05		N-lysine methyltransferase SMYD2
1314	INO80E	237.192	-0.459144	0.142368	-3.22504	0.00125956	0.0162989	resistant models		FDR adjusted p < 0.05		INO80 complex subunit E
1315	EIF2A	1162.42	-0.458322	0.128846	-3.55712	0.000374939	0.0069372	resistant models	p < 0.001	FDR adjusted p < 0.05		Eukaryotic translation initiation factor 2 subunit 1
1316	THG1L	110.452	-0.456214	0.152311	-2.99528	0.00274196	0.0278722	resistant models		FDR adjusted p < 0.05		Probable tRNA(His) guanylyltransferase
1317	ELOF1	176.53	-0.456173	0.161567	-2.82343	0.00475131	0.0402478	resistant models		FDR adjusted p < 0.05		Transcription elongation factor 1 homolog
1318	CWF19L1	239.982	-0.455574	0.167356	-2.72219	0.00648508	0.0495379	resistant models		FDR adjusted p < 0.05		CWF19-like protein 1
1319	ABHD13	453.764	-0.45545	0.149882	-3.03872	0.00237584	0.0252993	resistant models		FDR adjusted p < 0.05		Protein ABHD13
1320	HMG20B	475.297	-0.454766	0.119881	-3.79347	0.000148557	0.00361047	resistant models	p < 0.001	FDR adjusted p < 0.05		SWI/SNF-related matrix-associated actin-dependent regulator of chromatin subfamily E member 1-related
1321	FPGS	580.316	-0.454411	0.141337	-3.21508	0.00130409	0.0166833	resistant models		FDR adjusted p < 0.05		Folylpolyglutamate synthase, mitochondrial
1322	BTF3	2454.47	-0.454083	0.109324	-4.15357	3.27324e-05	0.00122654	resistant models	p < 0.001	FDR adjusted p < 0.05		Butyrophilin subfamily 3 member A3
1323	MRPS16	841.827	-0.453959	0.121968	-3.72195	0.000197688	0.00437194	resistant models	p < 0.001	FDR adjusted p < 0.05		28S ribosomal protein S16, mitochondrial
1324	ATP5F1	1288.86	-0.453602	0.160557	-2.82517	0.0047255	0.0401501	resistant models		FDR adjusted p < 0.05		ATP synthase F(0) complex subunit B1, mitochondrial
1325	C5orf30	404.926	-0.452197	0.156755	-2.88474	0.00391733	0.035481	resistant models		FDR adjusted p < 0.05		Macrophage immunometabolism regulator
1326	ACTR1B	518.577	-0.452152	0.142546	-3.17198	0.00151402	0.0184459	resistant models		FDR adjusted p < 0.05		Beta-centractin
1327	ATP5G2	855.964	-0.451921	0.123553	-3.65771	0.000254474	0.00524938	resistant models	p < 0.001	FDR adjusted p < 0.05		ATP synthase F(0) complex subunit C2, mitochondrial
1328	TPGS2	503.188	-0.451147	0.135122	-3.33882	0.000841356	0.0123992	resistant models	p < 0.001	FDR adjusted p < 0.05		Tubulin polyglutamylase complex subunit 2
1329	ADAP1	1012.13	-0.449321	0.150527	-2.98499	0.00283585	0.0284193	resistant models		FDR adjusted p < 0.05		Arf-GAP with dual PH domain-containing protein 1
1330	RNF185	507.008	-0.448447	0.125313	-3.5786	0.000345441	0.00654941	resistant models	p < 0.001	FDR adjusted p < 0.05		E3 ubiquitin-protein ligase RNF185
1331	ATG5	413.746	-0.448253	0.129614	-3.45837	0.000543464	0.00899059	resistant models	p < 0.001	FDR adjusted p < 0.05		Autophagy protein 5
1332	CHMP4C	561.65	-0.448066	0.138304	-3.23972	0.00119645	0.0158344	resistant models		FDR adjusted p < 0.05		Charged multivesicular body protein 4c
1333	STX10	289.499	-0.447601	0.12223	-3.66196	0.000250295	0.00519493	resistant models	p < 0.001	FDR adjusted p < 0.05		Syntaxin-10
1334	PSMD10	412.445	-0.447078	0.139642	-3.2016	0.00136667	0.0173002	resistant models		FDR adjusted p < 0.05		26S proteasome non-ATPase regulatory subunit 10
1335	KLC4	428.741	-0.44593	0.134411	-3.31766	0.000907742	0.013047	resistant models	p < 0.001	FDR adjusted p < 0.05		Kinesin light chain 4
1336	ANXA7	1347.61	-0.445596	0.126284	-3.52854	0.000417862	0.00753559	resistant models	p < 0.001	FDR adjusted p < 0.05		Annexin A7
1337	MRPL44	263.796	-0.445291	0.130852	-3.40302	0.000666448	0.0104319	resistant models	p < 0.001	FDR adjusted p < 0.05		39S ribosomal protein L44, mitochondrial
1338	ALKBH5	1140.8	-0.444787	0.116914	-3.80439	0.000142154	0.00353792	resistant models	p < 0.001	FDR adjusted p < 0.05		RNA demethylase ALKBH5
1339	TPRG1L	895.393	-0.444764	0.130896	-3.39783	0.000679222	0.0105828	resistant models	p < 0.001	FDR adjusted p < 0.05		Tumor protein p63-regulated gene 1-like protein
1340	DNAL4	182.388	-0.443395	0.139074	-3.1882	0.0014316	0.0178148	resistant models		FDR adjusted p < 0.05		Dynein axonemal light chain 4
1341	NIPSNAP1	633.285	-0.441356	0.142168	-3.10447	0.00190623	0.0216168	resistant models		FDR adjusted p < 0.05		Protein NipSnap homolog 1
1342	PHB	1482.08	-0.441136	0.13537	-3.25874	0.00111909	0.0150668	resistant models		FDR adjusted p < 0.05		Prohibitin 1
1343	STYXL1	254.947	-0.440794	0.161495	-2.72945	0.00634396	0.048824	resistant models		FDR adjusted p < 0.05		Serine/threonine/tyrosine-interacting-like protein 1
1344	H3F3A	2726.53	-0.440713	0.100628	-4.37963	1.18879e-05	0.000573131	resistant models	p < 0.001	FDR adjusted p < 0.05		Histone H3.3
1345	GIPC1	1923.58	-0.440093	0.105729	-4.16248	3.14812e-05	0.00119012	resistant models	p < 0.001	FDR adjusted p < 0.05		PDZ domain-containing protein GIPC1
1346	ATG7	379.078	-0.440079	0.122469	-3.59338	0.000326415	0.00632369	resistant models	p < 0.001	FDR adjusted p < 0.05		Ubiquitin-like modifier-activating enzyme ATG7
1347	DSTN	3008.12	-0.439768	0.156398	-2.81184	0.00492585	0.0410869	resistant models		FDR adjusted p < 0.05		Destrin
1348	RTFDC1	737.009	-0.439087	0.0838955	-5.23373	1.66123e-07	2.64924e-05	resistant models	p < 0.001	FDR adjusted p < 0.05		Replication termination factor 2
1349	COX18	165.746	-0.439055	0.152784	-2.87369	0.00405705	0.0363754	resistant models		FDR adjusted p < 0.05		Cytochrome c oxidase assembly protein COX18, mitochondrial
1350	CHMP1B	1102.9	-0.438481	0.159056	-2.75677	0.00583749	0.0460289	resistant models		FDR adjusted p < 0.05		Charged multivesicular body protein 1b
1351	SURF4	3010.95	-0.436454	0.114759	-3.80322	0.000142828	0.00354423	resistant models	p < 0.001	FDR adjusted p < 0.05		Surfeit locus protein 4
1352	SSH3	1106	-0.435518	0.115843	-3.75956	0.000170215	0.00396165	resistant models	p < 0.001	FDR adjusted p < 0.05		Protein phosphatase Slingshot homolog 3
1353	MRGBP	227.799	-0.435197	0.132622	-3.28149	0.00103262	0.0143057	resistant models		FDR adjusted p < 0.05		MRG/MORF4L-binding protein
1354	SPRYD3	715.579	-0.434428	0.14136	-3.0732	0.00211777	0.0232802	resistant models		FDR adjusted p < 0.05		SPRY domain-containing protein 3
1355	PLEKHA2	795.181	-0.434307	0.0957616	-4.5353	5.7522e-06	0.000338197	resistant models	p < 0.001	FDR adjusted p < 0.05		Pleckstrin homology domain-containing family A member 2
1356	CCNY	783.41	-0.433297	0.134928	-3.21131	0.00132133	0.0168654	resistant models		FDR adjusted p < 0.05		Cyclin-Y
1357	MANBAL	608.709	-0.433128	0.0972179	-4.45523	8.38018e-06	0.000444677	resistant models	p < 0.001	FDR adjusted p < 0.05		Protein MANBAL
1358	POT1	433.636	-0.432673	0.158893	-2.72304	0.00646833	0.0494547	resistant models		FDR adjusted p < 0.05		Protection of telomeres protein 1
1359	MRPL17	370.885	-0.431881	0.14383	-3.00272	0.00267578	0.0274308	resistant models		FDR adjusted p < 0.05		39S ribosomal protein L17, mitochondrial
1360	MED18	135.566	-0.431682	0.144849	-2.98023	0.0028803	0.028624	resistant models		FDR adjusted p < 0.05		Mediator of RNA polymerase II transcription subunit 18
1361	NCLN	757.863	-0.430906	0.13795	-3.12363	0.00178633	0.0207181	resistant models		FDR adjusted p < 0.05		BOS complex subunit NCLN
1362	MRPL10	439.839	-0.429249	0.132787	-3.23261	0.00122666	0.0160481	resistant models		FDR adjusted p < 0.05		39S ribosomal protein L10, mitochondrial
1363	C8orf76	269.951	-0.428882	0.146996	-2.91764	0.00352689	0.033026	resistant models		FDR adjusted p < 0.05		Zinc fingers and homeoboxes protein 1, isoform 2
1364	CCDC115	323.933	-0.428612	0.131285	-3.26474	0.00109566	0.0148261	resistant models		FDR adjusted p < 0.05		Coiled-coil domain-containing protein 115
1365	NAGA	571.16	-0.428319	0.140474	-3.0491	0.00229528	0.024764	resistant models		FDR adjusted p < 0.05		Alpha-N-acetylgalactosaminidase
1366	EEF1G	8759.76	-0.427896	0.149668	-2.85896	0.00425028	0.0374904	resistant models		FDR adjusted p < 0.05		Elongation factor 1-gamma
1367	RNF7	422.962	-0.427753	0.124752	-3.42882	0.000606209	0.00975135	resistant models	p < 0.001	FDR adjusted p < 0.05		RING-box protein 2
1368	LAPTM4A	1631.59	-0.427378	0.11655	-3.66689	0.000245514	0.00512723	resistant models	p < 0.001	FDR adjusted p < 0.05		Lysosomal-associated transmembrane protein 4A
1369	NECAP2	538.525	-0.426161	0.133536	-3.19136	0.00141603	0.0176731	resistant models		FDR adjusted p < 0.05		Adaptin ear-binding coat-associated protein 2
1370	TMEM126B	274.789	-0.426014	0.150325	-2.83395	0.00459772	0.039463	resistant models		FDR adjusted p < 0.05		Complex I assembly factor TMEM126B, mitochondrial
1371	EDEM2	395.679	-0.425207	0.149119	-2.85146	0.00435183	0.0381866	resistant models		FDR adjusted p < 0.05		ER degradation-enhancing alpha-mannosidase-like protein 2
1372	RPS6KB2	481.589	-0.42364	0.151361	-2.79888	0.00512805	0.0422101	resistant models		FDR adjusted p < 0.05		Ribosomal protein S6 kinase beta-2
1373	CNOT11	872.225	-0.423366	0.0891123	-4.75093	2.02484e-06	0.000161824	resistant models	p < 0.001	FDR adjusted p < 0.05		CCR4-NOT transcription complex subunit 11
1374	DPY30	226.126	-0.42296	0.154004	-2.74642	0.00602487	0.0470229	resistant models		FDR adjusted p < 0.05		Protein dpy-30 homolog
1375	KIAA2013	599.552	-0.421997	0.135692	-3.10996	0.00187111	0.0212757	resistant models		FDR adjusted p < 0.05		Uncharacterized protein KIAA2013
1376	TOMM20	2506.21	-0.421519	0.125458	-3.35985	0.000779838	0.0117386	resistant models	p < 0.001	FDR adjusted p < 0.05		Mitochondrial import receptor subunit TOM20 homolog
1377	RPL13	4400.79	-0.4212	0.149486	-2.81766	0.00483746	0.0407261	resistant models		FDR adjusted p < 0.05		60S ribosomal protein L13
1378	AP1M2	971.825	-0.419874	0.0922522	-4.55137	5.32989e-06	0.000325857	resistant models	p < 0.001	FDR adjusted p < 0.05		AP-1 complex subunit mu-2
1379	MRPS27	613.591	-0.418927	0.126883	-3.30169	0.000961036	0.0135703	resistant models	p < 0.001	FDR adjusted p < 0.05		28S ribosomal protein S27, mitochondrial
1380	TADA1	291.491	-0.418004	0.142127	-2.94106	0.00327087	0.0314228	resistant models		FDR adjusted p < 0.05		Transcriptional adapter 1
1381	WDR83OS	232.216	-0.416938	0.124033	-3.3615	0.000775198	0.0116896	resistant models	p < 0.001	FDR adjusted p < 0.05		PAT complex subunit Asterix
1382	TSSC1	323.197	-0.416214	0.135045	-3.08203	0.00205596	0.0228304	resistant models		FDR adjusted p < 0.05		EARP and GARP complex-interacting protein 1
1383	SLMO2	1313.09	-0.415705	0.126647	-3.2824	0.00102928	0.0142712	resistant models		FDR adjusted p < 0.05		PRELI domain containing protein 3B
1384	SNX7	640.466	-0.414848	0.136902	-3.03026	0.00244341	0.0256957	resistant models		FDR adjusted p < 0.05		Sorting nexin-7
1385	SLC35C1	810.295	-0.414769	0.137289	-3.02113	0.00251835	0.0261989	resistant models		FDR adjusted p < 0.05		GDP-fucose transporter 1
1386	HIAT1	731.29	-0.413882	0.126802	-3.26399	0.00109854	0.0148532	resistant models		FDR adjusted p < 0.05		Hippocampus abundant transcript 1 protein
1387	ESYT2	2683.12	-0.413854	0.125089	-3.30848	0.000938036	0.0133799	resistant models	p < 0.001	FDR adjusted p < 0.05		Extended synaptotagmin-2
1388	CNIH	621.119	-0.413625	0.138173	-2.99354	0.00275765	0.0279514	resistant models		FDR adjusted p < 0.05		Protein cornichon homolog 1
1389	BC014138	296.079	-0.41342	0.128948	-3.20609	0.0013455	0.017094	resistant models		FDR adjusted p < 0.05
1390	SNUPN	160.697	-0.413185	0.142797	-2.89351	0.00380967	0.0347645	resistant models		FDR adjusted p < 0.05		Snurportin-1
1391	ACP6	393.431	-0.413159	0.147842	-2.7946	0.00519644	0.0424829	resistant models		FDR adjusted p < 0.05		Lysophosphatidic acid phosphatase type 6
1392	ARF5	1151.03	-0.412767	0.142902	-2.88845	0.0038714	0.0351782	resistant models		FDR adjusted p < 0.05		ADP-ribosylation factor 5
1393	MED6	226.345	-0.412747	0.146169	-2.82376	0.0047464	0.0402466	resistant models		FDR adjusted p < 0.05		Mediator of RNA polymerase II transcription subunit 6
1394	FADD	420.563	-0.409597	0.124011	-3.30292	0.000956829	0.0135222	resistant models	p < 0.001	FDR adjusted p < 0.05		FAS-associated death domain protein
1395	PWWP2B	337.704	-0.409405	0.140113	-2.92196	0.00347839	0.0327559	resistant models		FDR adjusted p < 0.05		PWWP domain-containing protein 2B
1396	COMMD9	256.089	-0.408311	0.139133	-2.93469	0.00333882	0.0317941	resistant models		FDR adjusted p < 0.05		COMM domain-containing protein 9
1397	BZW2	974.938	-0.407911	0.130879	-3.1167	0.00182887	0.0210041	resistant models		FDR adjusted p < 0.05		eIF5-mimic protein 1
1398	MAEA	797.134	-0.407116	0.113866	-3.57539	0.000349707	0.0065823	resistant models	p < 0.001	FDR adjusted p < 0.05		E3 ubiquitin-protein transferase MAEA
1399	NSFL1C	730.445	-0.406367	0.12967	-3.13386	0.00172526	0.0202167	resistant models		FDR adjusted p < 0.05		NSFL1 cofactor p47
1400	UBA3	484.734	-0.406208	0.144985	-2.80174	0.00508284	0.0419403	resistant models		FDR adjusted p < 0.05		NEDD8-activating enzyme E1 catalytic subunit
1401	R3HDM4	680.176	-0.403494	0.12182	-3.31222	0.000925582	0.013247	resistant models	p < 0.001	FDR adjusted p < 0.05		R3H domain-containing protein 4
1402	CUL2	575.456	-0.40217	0.109647	-3.66786	0.000244589	0.00511425	resistant models	p < 0.001	FDR adjusted p < 0.05		Cullin-2
1403	TMCO1	1759.88	-0.40199	0.135183	-2.97366	0.00294271	0.0291034	resistant models		FDR adjusted p < 0.05		Calcium load-activated calcium channel
1404	TCEB1	406.723	-0.401422	0.142587	-2.81528	0.00487355	0.0408798	resistant models		FDR adjusted p < 0.05		Elongin-C
1405	GNB1	3986.08	-0.401062	0.0875126	-4.5829	4.58561e-06	0.000291991	resistant models	p < 0.001	FDR adjusted p < 0.05		Guanine nucleotide-binding protein G(I)/G(S)/G(T) subunit beta-1
1406	CAPZA1	3246.57	-0.399763	0.134157	-2.97981	0.00288426	0.0286456	resistant models		FDR adjusted p < 0.05		F-actin-capping protein subunit alpha-1
1407	SUMO2	1286.39	-0.398578	0.113186	-3.52146	0.000429182	0.00768791	resistant models	p < 0.001	FDR adjusted p < 0.05		Small ubiquitin-related modifier 2
1408	GTF3C2	928.144	-0.397873	0.0856669	-4.64441	3.41043e-06	0.000228364	resistant models	p < 0.001	FDR adjusted p < 0.05		General transcription factor 3C polypeptide 2
1409	H3F3B	3907.24	-0.397254	0.100009	-3.97218	7.12171e-05	0.0021421	resistant models	p < 0.001	FDR adjusted p < 0.05		Histone H3.3
1410	DNAJC5	2150.56	-0.396903	0.1253	-3.16762	0.00153693	0.0186546	resistant models		FDR adjusted p < 0.05		DnaJ homolog subfamily C member 5
1411	PLRG1	497.012	-0.396382	0.119163	-3.3264	0.000879771	0.0127866	resistant models	p < 0.001	FDR adjusted p < 0.05		Pleiotropic regulator 1
1412	GDI2	3499.31	-0.39505	0.121233	-3.2586	0.00111964	0.0150668	resistant models		FDR adjusted p < 0.05		Rab GDP dissociation inhibitor beta
1413	EMC3	365.957	-0.394929	0.131495	-3.00338	0.00266997	0.0274046	resistant models		FDR adjusted p < 0.05		ER membrane protein complex subunit 3
1414	NUP88	385.891	-0.394779	0.122546	-3.22146	0.00127538	0.0164532	resistant models		FDR adjusted p < 0.05		Nuclear pore complex protein Nup88
1415	SRP72	1711.76	-0.394599	0.12475	-3.16313	0.00156081	0.0188396	resistant models		FDR adjusted p < 0.05		Signal recognition particle subunit SRP72
1416	NHP2L1	813.618	-0.394133	0.130128	-3.0288	0.00245526	0.025749	resistant models		FDR adjusted p < 0.05		NHP2-like protein 1
1417	ATG16L1	699.581	-0.392238	0.0999347	-3.92495	8.6749e-05	0.00244388	resistant models	p < 0.001	FDR adjusted p < 0.05		Autophagy-related protein 16-1
1418	ARPC1A	1467.03	-0.390622	0.132116	-2.95666	0.00310988	0.0303155	resistant models		FDR adjusted p < 0.05		Actin-related protein 2/3 complex subunit 1A
1419	MAP2K1	584.736	-0.388433	0.134127	-2.896	0.0037795	0.0345982	resistant models		FDR adjusted p < 0.05		Dual specificity mitogen-activated protein kinase kinase 1
1420	FAM134A	1192.79	-0.38668	0.0990165	-3.90521	9.4145e-05	0.00260427	resistant models	p < 0.001	FDR adjusted p < 0.05		Reticulophagy regulator 2
1421	ADRBK1	1448.14	-0.385499	0.137864	-2.79623	0.00517022	0.0423166	resistant models		FDR adjusted p < 0.05		Beta-adrenergic receptor kinase 1
1422	STAP2	470.393	-0.384656	0.116765	-3.29427	0.00098676	0.0138524	resistant models	p < 0.001	FDR adjusted p < 0.05		Signal-transducing adaptor protein 2
1423	PIGC	295.191	-0.383385	0.1195	-3.20826	0.00133542	0.0170067	resistant models		FDR adjusted p < 0.05		Phosphatidylinositol N-acetylglucosaminyltransferase subunit C
1424	EIF2D	360.334	-0.382603	0.128247	-2.98333	0.00285127	0.0284857	resistant models		FDR adjusted p < 0.05		Eukaryotic translation initiation factor 2D
1425	UNC93B1	1264.28	-0.382548	0.134538	-2.84341	0.00446338	0.0387016	resistant models		FDR adjusted p < 0.05		Protein unc-93 homolog B1
1426	PPP2R1A	1762.77	-0.3819	0.113494	-3.36493	0.000765643	0.011586	resistant models	p < 0.001	FDR adjusted p < 0.05		Serine/threonine-protein phosphatase 2A 65 kDa regulatory subunit A alpha isoform
1427	FNTB	184.278	-0.381122	0.128685	-2.96167	0.00305972	0.029965	resistant models		FDR adjusted p < 0.05		Protein farnesyltransferase subunit beta
1428	FAM45B	394.751	-0.380596	0.133901	-2.84236	0.00447802	0.0387595	resistant models		FDR adjusted p < 0.05
1429	KANSL2	329.024	-0.380162	0.118805	-3.19987	0.00137488	0.0173709	resistant models		FDR adjusted p < 0.05		KAT8 regulatory NSL complex subunit 2
1430	RCC1	704.594	-0.379496	0.129064	-2.94036	0.00327829	0.0314228	resistant models		FDR adjusted p < 0.05		Regulator of chromosome condensation
1431	EIF3G	905.308	-0.377618	0.110561	-3.41547	0.000636718	0.0100788	resistant models	p < 0.001	FDR adjusted p < 0.05		Eukaryotic translation initiation factor 3 subunit G
1432	NUS1	891.785	-0.377112	0.130904	-2.88083	0.00396624	0.0358087	resistant models		FDR adjusted p < 0.05		Dehydrodolichyl diphosphate synthase complex subunit NUS1
1433	SENP3-EIF4A1	3904.56	-0.375536	0.102464	-3.66504	0.000247297	0.00513902	resistant models	p < 0.001	FDR adjusted p < 0.05		SENP3-EIF4A1 readthrough
1434	UBXN6	612.15	-0.373771	0.120118	-3.11169	0.00186019	0.0212087	resistant models		FDR adjusted p < 0.05		UBX domain-containing protein 6
1435	EGLN1	1121.89	-0.372831	0.133265	-2.79767	0.00514732	0.0422656	resistant models		FDR adjusted p < 0.05		Egl nine homolog 1
1903-12-06	SEPT2	5554.18	-0.370959	0.117567	-3.15531	0.00160327	0.0192176	resistant models		FDR adjusted p < 0.05
1437	MAZ	1469.63	-0.370762	0.13236	-2.80116	0.00509186	0.0419841	resistant models		FDR adjusted p < 0.05		Myc-associated zinc finger protein
1438	KDELR2	3774.2	-0.368294	0.100372	-3.6693	0.000243214	0.00509813	resistant models	p < 0.001	FDR adjusted p < 0.05		ER lumen protein-retaining receptor 2
1439	EMC4	418.717	-0.367445	0.134118	-2.73971	0.0061494	0.0476836	resistant models		FDR adjusted p < 0.05		ER membrane protein complex subunit 4
1440	MRPL47	279.553	-0.367403	0.13481	-2.72533	0.00642366	0.0492024	resistant models		FDR adjusted p < 0.05		39S ribosomal protein L47, mitochondrial
1441	CORO1B	1311.5	-0.366926	0.112312	-3.26703	0.00108682	0.0147539	resistant models		FDR adjusted p < 0.05		Coronin-1B
1442	UBXN2A	217.406	-0.365734	0.128779	-2.84002	0.00451109	0.0389528	resistant models		FDR adjusted p < 0.05		UBX domain-containing protein 2A
1443	PSMB4	1739.08	-0.364352	0.11854	-3.07367	0.00211443	0.0232587	resistant models		FDR adjusted p < 0.05		Proteasome subunit beta type-4
1444	YTHDF2	916.084	-0.363289	0.105778	-3.43445	0.000593768	0.0095878	resistant models	p < 0.001	FDR adjusted p < 0.05		YTH domain-containing family protein 2
1445	NR2F6	827.023	-0.360352	0.124443	-2.89572	0.00378289	0.0345982	resistant models		FDR adjusted p < 0.05		Nuclear receptor subfamily 2 group F member 6
1446	PEX10	261.312	-0.35935	0.127176	-2.82562	0.00471894	0.0401186	resistant models		FDR adjusted p < 0.05		Peroxisome biogenesis factor 10
1447	YY1	918.908	-0.358136	0.0733356	-4.88352	1.04209e-06	0.000101059	resistant models	p < 0.001	FDR adjusted p < 0.05		Transcriptional repressor protein YY1
1448	SLC25A24	1658	-0.356606	0.093112	-3.82986	0.000128214	0.00329298	resistant models	p < 0.001	FDR adjusted p < 0.05		Mitochondrial adenyl nucleotide antiporter SLC25A24
1449	NCKAP1	4587.36	-0.356169	0.105598	-3.37289	0.000743845	0.0113758	resistant models	p < 0.001	FDR adjusted p < 0.05		Nck-associated protein 1
1450	OSBPL8	1517.58	-0.35555	0.115855	-3.06891	0.00214838	0.0235401	resistant models		FDR adjusted p < 0.05		Oxysterol-binding protein-related protein 8
1451	STOML2	809.884	-0.353081	0.127145	-2.77699	0.0054864	0.0440488	resistant models		FDR adjusted p < 0.05		Stomatin-like protein 2, mitochondrial
1452	CHTF8	1115.47	-0.351673	0.0909148	-3.86816	0.000109662	0.00290492	resistant models	p < 0.001	FDR adjusted p < 0.05		Chromosome transmission fidelity protein 8 homolog
1453	STK24	2632.02	-0.350558	0.0850479	-4.12189	3.75784e-05	0.00134059	resistant models	p < 0.001	FDR adjusted p < 0.05		Serine/threonine-protein kinase 24
1454	GRSF1	1034.81	-0.35005	0.124077	-2.82123	0.00478399	0.0404434	resistant models		FDR adjusted p < 0.05		G-rich sequence factor 1
1455	HPS3	811.038	-0.349502	0.119928	-2.91426	0.00356534	0.033281	resistant models		FDR adjusted p < 0.05		BLOC-2 complex member HPS3
1456	UCKL1	312.949	-0.348823	0.116012	-3.00678	0.00264027	0.0272489	resistant models		FDR adjusted p < 0.05		Uridine-cytidine kinase-like 1
1457	TMEM259	1547.28	-0.348568	0.12441	-2.80177	0.00508237	0.0419403	resistant models		FDR adjusted p < 0.05		Membralin
1458	DCTD	763.507	-0.348366	0.109029	-3.19518	0.00139744	0.0175471	resistant models		FDR adjusted p < 0.05		Deoxycytidylate deaminase
1459	QARS	1385.73	-0.347198	0.116306	-2.98522	0.00283377	0.0284193	resistant models		FDR adjusted p < 0.05		Bifunctional glutamate/proline--tRNA ligase
1460	FAU	1799.62	-0.346928	0.122781	-2.82559	0.00471942	0.0401186	resistant models		FDR adjusted p < 0.05		FAU ubiquitin-like and ribosomal protein S30 [Cleaved into: Ubiquitin-like protein FUBI
1461	HEATR2	645.468	-0.346036	0.118741	-2.9142	0.00356597	0.033281	resistant models		FDR adjusted p < 0.05		Dynein axonemal assembly factor 5
1462	ZNF143	260.623	-0.345501	0.111364	-3.10244	0.0019193	0.0217321	resistant models		FDR adjusted p < 0.05		Zinc finger protein 143
1463	WSB2	1621.51	-0.344971	0.122882	-2.80733	0.00499535	0.0415418	resistant models		FDR adjusted p < 0.05		WD repeat and SOCS box-containing protein 2
1464	PPP2R5C	1300.46	-0.344397	0.117222	-2.938	0.00330334	0.031581	resistant models		FDR adjusted p < 0.05		Serine/threonine-protein phosphatase 2A 56 kDa regulatory subunit gamma isoform
1465	GNA11	547.277	-0.343603	0.124414	-2.76176	0.005749	0.0455012	resistant models		FDR adjusted p < 0.05		Guanine nucleotide-binding protein subunit alpha-11
1466	NRAS	2010.49	-0.342517	0.114	-3.00454	0.0026598	0.0273501	resistant models		FDR adjusted p < 0.05		GTPase NRas
1467	AAMP	900.719	-0.339558	0.120677	-2.81377	0.00489641	0.0409629	resistant models		FDR adjusted p < 0.05		Angio-associated migratory cell protein
1468	SH3GL1	755.066	-0.33942	0.115261	-2.94479	0.00323176	0.0311794	resistant models		FDR adjusted p < 0.05		Endophilin-A2
1469	CAPN1	4143.9	-0.339337	0.115106	-2.94804	0.00319798	0.0309775	resistant models		FDR adjusted p < 0.05		Calpain-1 catalytic subunit
1470	SEC13	1073.87	-0.33798	0.0988383	-3.41952	0.000627318	0.00997678	resistant models	p < 0.001	FDR adjusted p < 0.05		Protein SEC13 homolog
1471	NPEPPS	2634.32	-0.337506	0.116315	-2.90164	0.00371211	0.0342472	resistant models		FDR adjusted p < 0.05		Puromycin-sensitive aminopeptidase
1472	RABGEF1	633.232	-0.33616	0.111399	-3.01762	0.00254766	0.0264549	resistant models		FDR adjusted p < 0.05		Rab5 GDP/GTP exchange factor
1473	AAR2	392.411	-0.332408	0.101772	-3.26622	0.00108993	0.0147605	resistant models		FDR adjusted p < 0.05		Protein AAR2 homolog
1474	PPP1R7	508.937	-0.331859	0.117982	-2.8128	0.00491122	0.0409851	resistant models		FDR adjusted p < 0.05		Protein phosphatase 1 regulatory subunit 7
1475	VCP	3718.55	-0.328713	0.110252	-2.98148	0.00286862	0.0286082	resistant models		FDR adjusted p < 0.05		Transitional endoplasmic reticulum ATPase
1476	DCAF12	945.018	-0.327872	0.10509	-3.11992	0.00180897	0.0208787	resistant models		FDR adjusted p < 0.05		DDB1- and CUL4-associated factor 12
1477	MICU1	798.499	-0.327812	0.114434	-2.86463	0.00417496	0.0370001	resistant models		FDR adjusted p < 0.05		Calcium uptake protein 1, mitochondrial
1478	TMED9	1026.09	-0.326621	0.10456	-3.12377	0.00178548	0.0207181	resistant models		FDR adjusted p < 0.05		Transmembrane emp24 domain-containing protein 9
1479	IARS2	1852.1	-0.3263	0.113706	-2.86969	0.00410879	0.0366447	resistant models		FDR adjusted p < 0.05		Isoleucine--tRNA ligase, mitochondrial
1480	METTL9	1046.08	-0.323975	0.107024	-3.02711	0.00246903	0.0258131	resistant models		FDR adjusted p < 0.05		Protein-L-histidine N-pros-methyltransferase
1481	C6orf106	2008.58	-0.31983	0.10551	-3.03128	0.00243519	0.0256661	resistant models		FDR adjusted p < 0.05		Protein ILRUN
1482	NUP85	431.782	-0.31968	0.115419	-2.76974	0.00561007	0.044674	resistant models		FDR adjusted p < 0.05		Nuclear pore complex protein Nup85
1483	FIBP	566.675	-0.318058	0.0871373	-3.65008	0.000262162	0.00536209	resistant models	p < 0.001	FDR adjusted p < 0.05		Acidic fibroblast growth factor intracellular-binding protein
1484	RNF149	1041.23	-0.317848	0.105625	-3.0092	0.00261934	0.027066	resistant models		FDR adjusted p < 0.05		E3 ubiquitin-protein ligase RNF149
1485	GOLPH3	2026.99	-0.316123	0.10819	-2.92194	0.00347864	0.0327559	resistant models		FDR adjusted p < 0.05		Golgi phosphoprotein 3
1486	MUS81	397.319	-0.314643	0.114133	-2.75681	0.00583691	0.0460289	resistant models		FDR adjusted p < 0.05		Crossover junction endonuclease MUS81
1487	VOPP1	1325.65	-0.312887	0.114718	-2.72745	0.00638256	0.0490199	resistant models		FDR adjusted p < 0.05		Vesicular, overexpressed in cancer, prosurvival protein 1
1488	RAB11A	3116.29	-0.311291	0.0862227	-3.61032	0.000305822	0.00604975	resistant models	p < 0.001	FDR adjusted p < 0.05		Ras-related protein Rab-11A
1489	HNRNPA0	892.354	-0.310873	0.0832583	-3.73385	0.000188579	0.00422586	resistant models	p < 0.001	FDR adjusted p < 0.05		Heterogeneous nuclear ribonucleoprotein A0
1490	BFAR	734.363	-0.309213	0.11023	-2.80517	0.00502899	0.0417262	resistant models		FDR adjusted p < 0.05		Bifunctional apoptosis regulator
1491	EFTUD2	1601.66	-0.302749	0.090635	-3.34031	0.000836836	0.012365	resistant models	p < 0.001	FDR adjusted p < 0.05		116 kDa U5 small nuclear ribonucleoprotein component
1492	HNRNPF	4961.82	-0.301841	0.0732565	-4.12034	3.78321e-05	0.00134396	resistant models	p < 0.001	FDR adjusted p < 0.05		Heterogeneous nuclear ribonucleoprotein F
1493	TSPAN17	734.976	-0.299671	0.10612	-2.8239	0.00474432	0.0402466	resistant models		FDR adjusted p < 0.05		Tetraspanin-17
1494	SLC39A9	2441.28	-0.299493	0.104283	-2.87191	0.00407995	0.0365226	resistant models		FDR adjusted p < 0.05		Zinc transporter ZIP9
1495	TMEM189	572.091	-0.298716	0.103537	-2.88512	0.00391268	0.035481	resistant models		FDR adjusted p < 0.05		Plasmanylethanolamine desaturase
1496	ATP5SL	297.837	-0.298398	0.108946	-2.73895	0.0061635	0.0477516	resistant models		FDR adjusted p < 0.05		Distal membrane-arm assembly complex protein 2
1497	NRBP1	781.018	-0.294805	0.106037	-2.78022	0.00543224	0.0438582	resistant models		FDR adjusted p < 0.05		Nuclear receptor-binding protein
1498	DEDD	579.865	-0.293349	0.0897114	-3.26992	0.00107577	0.0146726	resistant models		FDR adjusted p < 0.05		Death effector domain-containing protein
1499	HMGB1	3216.67	-0.290121	0.103691	-2.79795	0.00514282	0.0422656	resistant models		FDR adjusted p < 0.05		High mobility group protein B1
1500	NDRG3	330.381	-0.273241	0.099587	-2.74374	0.00607439	0.0472565	resistant models		FDR adjusted p < 0.05		Protein NDRG3
1501	KEAP1	680.921	-0.269704	0.0967883	-2.78654	0.00532743	0.0433438	resistant models		FDR adjusted p < 0.05		Kelch-like ECH-associated protein 1
1502	PIGS	857.201	-0.267128	0.0932884	-2.86347	0.00419033	0.0370974	resistant models		FDR adjusted p < 0.05		GPI transamidase component PIG-S
1503	TRPC4AP	1699.81	-0.264769	0.0623081	-4.24935	2.14393e-05	0.000882342	resistant models	p < 0.001	FDR adjusted p < 0.05		Short transient receptor potential channel 4-associated protein
1504	RQCD1	1051.52	-0.264636	0.0962435	-2.74965	0.0059659	0.0467791	resistant models		FDR adjusted p < 0.05		CCR4-NOT transcription complex subunit 9
1505	F11R	4797.77	-0.254792	0.0872322	-2.92085	0.00349083	0.032834	resistant models		FDR adjusted p < 0.05		Junctional adhesion molecule A
1506	HNRNPK	5031.1	-0.219306	0.0788267	-2.78213	0.0054003	0.0437574	resistant models		FDR adjusted p < 0.05		Heterogeneous nuclear ribonucleoprotein K
1507	RMDN3	381.693	0.303692	0.101371	2.99586	0.00273676	0.0278697	sensitive models		FDR adjusted p < 0.05		Regulator of microtubule dynamics protein 3	HALLMARK_ADIPOGENESIS
1508	ADCY6	1606.73	0.43936	0.148633	2.956	0.00311661	0.0303285	sensitive models		FDR adjusted p < 0.05		Adenylate cyclase type 6	HALLMARK_ADIPOGENESIS, HALLMARK_DNA_REPAIR
1509	EIF3A	3505.62	0.364536	0.133652	2.72751	0.00638141	0.0490199	sensitive models		FDR adjusted p < 0.05		Eukaryotic translation initiation factor 6	HALLMARK_ALLOGRAFT_REJECTION
1510	EIF4G3	1146.41	0.461209	0.144882	3.18334	0.00145584	0.0180102	sensitive models		FDR adjusted p < 0.05		Eukaryotic translation initiation factor 4 gamma 3	HALLMARK_ALLOGRAFT_REJECTION
1511	CSF1	151.416	0.830599	0.302842	2.74268	0.00609398	0.0473559	sensitive models		FDR adjusted p < 0.05		Macrophage colony-stimulating factor 1	HALLMARK_ALLOGRAFT_REJECTION, HALLMARK_IL2_STAT5_SIGNALING, HALLMARK_IL6_JAK_STAT3_SIGNALING, HALLMARK_INFLAMMATORY_RESPONSE, HALLMARK_INTERFERON_ALPHA_RESPONSE, HALLMARK_TNFA_SIGNALING_VIA_NFKB
1512	ELK4	2636.38	0.493133	0.162741	3.03018	0.00244409	0.0256957	sensitive models		FDR adjusted p < 0.05		ETS domain-containing protein Elk-4	HALLMARK_ANDROGEN_RESPONSE
1513	ARID5B	805.354	0.830074	0.186314	4.45524	8.3799e-06	0.000444677	sensitive models	p < 0.001	FDR adjusted p < 0.05		AT-rich interactive domain-containing protein 5B	HALLMARK_ANDROGEN_RESPONSE, HALLMARK_INTERFERON_GAMMA_RESPONSE
1514	NF1	4255.1	0.436253	0.098328	4.43671	9.13434e-06	0.0004728	sensitive models	p < 0.001	FDR adjusted p < 0.05		Neurofibromin	HALLMARK_APICAL_JUNCTION, HALLMARK_HEDGEHOG_SIGNALING, HALLMARK_MITOTIC_SPINDLE
1515	PTEN	2237.1	0.477373	0.166728	2.86319	0.00419404	0.0371108	sensitive models		FDR adjusted p < 0.05		Phosphatidylinositol 3,4,5-trisphosphate 3-phosphatase and dual-specificity protein phosphatase PTEN	HALLMARK_APICAL_JUNCTION, HALLMARK_PI3K_AKT_MTOR_SIGNALING, HALLMARK_UV_RESPONSE_DN
1516	CASP2	899.97	0.360961	0.124828	2.89167	0.00383204	0.0349158	sensitive models		FDR adjusted p < 0.05		Caspase-2	HALLMARK_APOPTOSIS
1517	CREBBP	1632.25	0.648734	0.179174	3.6207	0.00029381	0.00586022	sensitive models	p < 0.001	FDR adjusted p < 0.05		CREB-binding protein	HALLMARK_APOPTOSIS
1518	GCH1	253.971	0.656603	0.199855	3.2854	0.00101838	0.0141849	sensitive models		FDR adjusted p < 0.05		GTP cyclohydrolase 1	HALLMARK_APOPTOSIS, HALLMARK_INFLAMMATORY_RESPONSE, HALLMARK_INTERFERON_GAMMA_RESPONSE, HALLMARK_TNFA_SIGNALING_VIA_NFKB, HALLMARK_UV_RESPONSE_UP, HALLMARK_XENOBIOTIC_METABOLISM
1519	BIRC3	4408.02	0.874136	0.276767	3.15839	0.00158645	0.0190804	sensitive models		FDR adjusted p < 0.05		Baculoviral IAP repeat-containing protein 3	HALLMARK_APOPTOSIS, HALLMARK_KRAS_SIGNALING_UP, HALLMARK_TNFA_SIGNALING_VIA_NFKB
1520	DNAJA1	1477.06	0.714712	0.178964	3.9936	6.50771e-05	0.00199608	sensitive models	p < 0.001	FDR adjusted p < 0.05		DnaJ homolog subfamily A member 1	HALLMARK_APOPTOSIS, HALLMARK_UV_RESPONSE_UP
1521	CPEB2	497.594	0.543994	0.168108	3.23599	0.00121223	0.0159681	sensitive models		FDR adjusted p < 0.05		Cytoplasmic polyadenylation element-binding protein 2	HALLMARK_CHOLESTEROL_HOMEOSTASIS
1522	ATXN2	763.15	0.647557	0.150087	4.31453	1.59943e-05	0.000706512	sensitive models	p < 0.001	FDR adjusted p < 0.05		Ataxin-2	HALLMARK_CHOLESTEROL_HOMEOSTASIS
1523	ATF5	209.425	0.552806	0.185534	2.97954	0.00288682	0.0286543	sensitive models		FDR adjusted p < 0.05		Cyclic AMP-dependent transcription factor ATF-5	HALLMARK_CHOLESTEROL_HOMEOSTASIS, HALLMARK_G2M_CHECKPOINT
1524	GP1BA	29.7605	0.896187	0.304715	2.94107	0.0032708	0.0314228	sensitive models		FDR adjusted p < 0.05		Platelet glycoprotein Ib alpha chain	HALLMARK_COAGULATION, HALLMARK_COMPLEMENT, HALLMARK_INFLAMMATORY_RESPONSE, HALLMARK_KRAS_SIGNALING_DN
1525	DGKH	743.108	0.471943	0.106358	4.4373	9.10961e-06	0.0004728	sensitive models	p < 0.001	FDR adjusted p < 0.05		Diacylglycerol kinase eta	HALLMARK_COMPLEMENT
1526	BRPF3	1021.97	0.705596	0.192488	3.66566	0.000246704	0.00513895	sensitive models	p < 0.001	FDR adjusted p < 0.05		Bromodomain and PHD finger-containing protein 3	HALLMARK_COMPLEMENT
1527	TNFAIP3	649.252	0.750113	0.267502	2.80414	0.0050451	0.0417719	sensitive models		FDR adjusted p < 0.05		Tumor necrosis factor alpha-induced protein 3	HALLMARK_COMPLEMENT, HALLMARK_EPITHELIAL_MESENCHYMAL_TRANSITION, HALLMARK_HYPOXIA, HALLMARK_INTERFERON_GAMMA_RESPONSE, HALLMARK_KRAS_SIGNALING_UP, HALLMARK_TNFA_SIGNALING_VIA_NFKB
1528	NFX1	1083.07	0.351995	0.110377	3.18902	0.00142757	0.0177909	sensitive models		FDR adjusted p < 0.05		Transcriptional repressor NF-X1	HALLMARK_DNA_REPAIR
1529	SNAPC4	280.056	0.403969	0.127141	3.17734	0.00148633	0.0182305	sensitive models		FDR adjusted p < 0.05		snRNA-activating protein complex subunit 4	HALLMARK_DNA_REPAIR
1530	STX3	1178.69	0.519305	0.155689	3.33552	0.000851395	0.0124926	sensitive models	p < 0.001	FDR adjusted p < 0.05		Syntaxin-3	HALLMARK_DNA_REPAIR
1531	POLA1	649.674	0.544554	0.18166	2.99765	0.00272069	0.0277535	sensitive models		FDR adjusted p < 0.05		DNA polymerase alpha catalytic subunit	HALLMARK_DNA_REPAIR
1532	REV3L	731.211	0.805926	0.162929	4.94649	7.5564e-07	8.07005e-05	sensitive models	p < 0.001	FDR adjusted p < 0.05		DNA polymerase zeta catalytic subunit	HALLMARK_DNA_REPAIR
1533	UPF3B	145.777	0.871949	0.207813	4.19583	2.71874e-05	0.00106884	sensitive models	p < 0.001	FDR adjusted p < 0.05		Regulator of nonsense transcripts 3B	HALLMARK_DNA_REPAIR
1534	POM121	1106.82	0.447666	0.0933246	4.79687	1.61161e-06	0.000137455	sensitive models	p < 0.001	FDR adjusted p < 0.05		Nuclear envelope pore membrane protein POM 121	HALLMARK_DNA_REPAIR, HALLMARK_P53_PATHWAY
1535	RAD50	1417.22	0.435828	0.116114	3.75344	0.000174427	0.00403188	sensitive models	p < 0.001	FDR adjusted p < 0.05		DNA repair protein RAD50	HALLMARK_E2F_TARGETS
1536	LUC7L3	1407.25	0.509204	0.141691	3.59377	0.000325926	0.00632147	sensitive models	p < 0.001	FDR adjusted p < 0.05		Luc7-like protein 3	HALLMARK_E2F_TARGETS
1537	PNN	913.406	0.706147	0.15986	4.41729	9.99471e-06	0.000507305	sensitive models	p < 0.001	FDR adjusted p < 0.05		Pinin	HALLMARK_E2F_TARGETS
1538	ORC6	2634.01	0.910147	0.157616	5.77447	7.71947e-09	3.25646e-06	sensitive models	p < 0.001	FDR adjusted p < 0.05		Origin recognition complex subunit 6	HALLMARK_E2F_TARGETS, HALLMARK_G2M_CHECKPOINT
1539	NASP	1345.23	0.492069	0.154016	3.19493	0.00139865	0.0175471	sensitive models		FDR adjusted p < 0.05		Nuclear autoantigenic sperm protein	HALLMARK_E2F_TARGETS, HALLMARK_G2M_CHECKPOINT, HALLMARK_GLYCOLYSIS
1540	SMC1A	1925.17	0.580359	0.194232	2.98796	0.00280846	0.0282925	sensitive models		FDR adjusted p < 0.05		Structural maintenance of chromosomes protein 1A	HALLMARK_E2F_TARGETS, HALLMARK_G2M_CHECKPOINT, HALLMARK_MITOTIC_SPINDLE
1541	CCP110	584.766	0.475622	0.169589	2.80455	0.00503868	0.0417597	sensitive models		FDR adjusted p < 0.05		Centriolar coiled-coil protein of 110 kDa	HALLMARK_E2F_TARGETS, HALLMARK_P53_PATHWAY
1542	DST	12103.9	0.705589	0.205882	3.42715	0.00060995	0.00979287	sensitive models	p < 0.001	FDR adjusted p < 0.05		Dystonin	HALLMARK_EPITHELIAL_MESENCHYMAL_TRANSITION, HALLMARK_MITOTIC_SPINDLE, HALLMARK_PROTEIN_SECRETION
1543	COL1A1	337.986	0.991598	0.323318	3.06694	0.00216264	0.0236503	sensitive models		FDR adjusted p < 0.05		Collagen alpha-1(I) chain	HALLMARK_EPITHELIAL_MESENCHYMAL_TRANSITION, HALLMARK_MYOGENESIS, HALLMARK_UV_RESPONSE_DN
1544	MAST4	1146.65	0.660444	0.187093	3.53004	0.000415501	0.00753078	sensitive models	p < 0.001	FDR adjusted p < 0.05		Microtubule-associated serine/threonine-protein kinase 4	HALLMARK_ESTROGEN_RESPONSE_EARLY
1545	RABEP1	543.575	0.579901	0.161688	3.58655	0.000335086	0.00643127	sensitive models	p < 0.001	FDR adjusted p < 0.05		Rab GTPase-binding effector protein 1	HALLMARK_ESTROGEN_RESPONSE_LATE
1546	ACSS1	1035.67	0.602538	0.214187	2.81314	0.00490603	0.0409796	sensitive models		FDR adjusted p < 0.05		Acetyl-coenzyme A synthetase 2-like, mitochondrial	HALLMARK_FATTY_ACID_METABOLISM
1547	ENO3	37.4217	0.890663	0.246618	3.6115	0.000304426	0.0060363	sensitive models	p < 0.001	FDR adjusted p < 0.05		Beta-enolase	HALLMARK_FATTY_ACID_METABOLISM, HALLMARK_HYPOXIA, HALLMARK_IL2_STAT5_SIGNALING, HALLMARK_MYOGENESIS
1548	ARID4A	454.239	0.478671	0.152592	3.13693	0.0017073	0.0200479	sensitive models		FDR adjusted p < 0.05		AT-rich interactive domain-containing protein 4A	HALLMARK_G2M_CHECKPOINT
1549	RBM14	827.312	0.484998	0.166717	2.90911	0.00362458	0.033642	sensitive models		FDR adjusted p < 0.05		RNA-binding protein 14	HALLMARK_G2M_CHECKPOINT
1550	MEIS2	479.515	0.584014	0.207503	2.81448	0.00488563	0.0409335	sensitive models		FDR adjusted p < 0.05		Homeobox protein Meis2	HALLMARK_G2M_CHECKPOINT
1551	TOP1	1532.19	0.391394	0.114093	3.43049	0.000602483	0.00970067	sensitive models	p < 0.001	FDR adjusted p < 0.05		DNA topoisomerase 1	HALLMARK_G2M_CHECKPOINT, HALLMARK_HEME_METABOLISM
1552	HNRNPU	5665.02	0.490646	0.117635	4.1709	3.03394e-05	0.00115303	sensitive models	p < 0.001	FDR adjusted p < 0.05		Heterogeneous nuclear ribonucleoprotein U	HALLMARK_G2M_CHECKPOINT, HALLMARK_MYC_TARGETS_V1, HALLMARK_UV_RESPONSE_UP
1553	SLC12A2	7486.35	0.715288	0.211709	3.37864	0.000728447	0.0112049	sensitive models	p < 0.001	FDR adjusted p < 0.05		Solute carrier family 12 member 2	HALLMARK_G2M_CHECKPOINT, HALLMARK_SPERMATOGENESIS
1554	ATRX	2200.79	0.809435	0.166351	4.86583	1.13979e-06	0.00010866	sensitive models	p < 0.001	FDR adjusted p < 0.05		Transcriptional regulator ATRX	HALLMARK_G2M_CHECKPOINT, HALLMARK_UV_RESPONSE_DN
1555	PAXIP1	378.447	0.320418	0.0975653	3.28414	0.00102293	0.0141948	sensitive models		FDR adjusted p < 0.05		PAX-interacting protein 1	HALLMARK_GLYCOLYSIS
1556	OPHN1	1852.23	0.829783	0.193314	4.29242	1.76738e-05	0.000753098	sensitive models	p < 0.001	FDR adjusted p < 0.05		Oligophrenin-1	HALLMARK_HEDGEHOG_SIGNALING, HALLMARK_MITOTIC_SPINDLE
1557	RBM5	1532.63	0.475907	0.143057	3.3267	0.000878799	0.0127835	sensitive models	p < 0.001	FDR adjusted p < 0.05		RNA-binding protein 5	HALLMARK_HEME_METABOLISM
1558	ATP6V0A1	1270.21	0.500415	0.160373	3.12032	0.00180655	0.0208663	sensitive models		FDR adjusted p < 0.05		V-type proton ATPase 116 kDa subunit a 1	HALLMARK_HEME_METABOLISM
1559	SYNJ1	406.641	0.587097	0.140008	4.19331	2.74915e-05	0.00107307	sensitive models	p < 0.001	FDR adjusted p < 0.05		Synaptojanin-1	HALLMARK_HEME_METABOLISM
1560	EPB41	731.703	0.395074	0.136747	2.88909	0.00386357	0.0351449	sensitive models		FDR adjusted p < 0.05		Protein 4.1	HALLMARK_HEME_METABOLISM, HALLMARK_MITOTIC_SPINDLE
1561	TMEM45A	12373.1	0.807401	0.203931	3.95919	7.52037e-05	0.00223807	sensitive models	p < 0.001	FDR adjusted p < 0.05		Transmembrane protein 45A	HALLMARK_HYPOXIA
1562	PPP1R15A	1106.65	0.701754	0.240135	2.92233	0.00347426	0.0327512	sensitive models		FDR adjusted p < 0.05		Protein phosphatase 1 regulatory subunit 15A	HALLMARK_HYPOXIA, HALLMARK_KRAS_SIGNALING_UP, HALLMARK_MTORC1_SIGNALING, HALLMARK_P53_PATHWAY, HALLMARK_TGF_BETA_SIGNALING, HALLMARK_TNFA_SIGNALING_VIA_NFKB
1563	POU2F1	955.835	0.497865	0.162432	3.06507	0.00217617	0.0237675	sensitive models		FDR adjusted p < 0.05		POU domain, class 2, transcription factor 1	HALLMARK_IL2_STAT5_SIGNALING
1564	HUWE1	8976.71	0.667659	0.156416	4.26849	1.96802e-05	0.000819962	sensitive models	p < 0.001	FDR adjusted p < 0.05		E3 ubiquitin-protein ligase HUWE1	HALLMARK_IL2_STAT5_SIGNALING
1565	CAPN3	71.6903	0.919231	0.303402	3.02975	0.0024476	0.025707	sensitive models		FDR adjusted p < 0.05		Calpain-3	HALLMARK_IL2_STAT5_SIGNALING
1566	NOP2	793.941	0.477064	0.165484	2.88284	0.00394104	0.0356002	sensitive models		FDR adjusted p < 0.05		Probable 28S rRNA	HALLMARK_IL2_STAT5_SIGNALING, HALLMARK_MYC_TARGETS_V2
1567	HIPK2	3241.47	0.85941	0.170511	5.04019	4.65066e-07	5.48777e-05	sensitive models	p < 0.001	FDR adjusted p < 0.05		Homeodomain-interacting protein kinase 2	HALLMARK_IL2_STAT5_SIGNALING, HALLMARK_TGF_BETA_SIGNALING
1568	IFIT2	697.83	0.885605	0.26255	3.37309	0.000743288	0.0113758	sensitive models	p < 0.001	FDR adjusted p < 0.05		Interferon-induced protein with tetratricopeptide repeats 2	HALLMARK_INTERFERON_ALPHA_RESPONSE, HALLMARK_INTERFERON_GAMMA_RESPONSE, HALLMARK_TNFA_SIGNALING_VIA_NFKB
1569	IL18BP	134.228	0.801721	0.231591	3.46179	0.000536586	0.00891176	sensitive models	p < 0.001	FDR adjusted p < 0.05		Interleukin-18-binding protein	HALLMARK_INTERFERON_GAMMA_RESPONSE
1570	KMT2D	4099.71	0.602077	0.193348	3.11396	0.00184597	0.0211179	sensitive models		FDR adjusted p < 0.05		Histone-lysine N-methyltransferase 2D	HALLMARK_KRAS_SIGNALING_DN
1571	CBR4	437.327	0.624658	0.145815	4.2839	1.83646e-05	0.000776651	sensitive models	p < 0.001	FDR adjusted p < 0.05		3-oxoacyl-[acyl-carrier-protein] reductase	HALLMARK_KRAS_SIGNALING_UP
1572	PTBP2	238.321	0.697818	0.172958	4.03462	5.4691e-05	0.00175782	sensitive models	p < 0.001	FDR adjusted p < 0.05		Polypyrimidine tract-binding protein 2	HALLMARK_KRAS_SIGNALING_UP
1573	RABGAP1	1094.11	0.339714	0.119916	2.83293	0.00461239	0.0395074	sensitive models		FDR adjusted p < 0.05		Rab GTPase-activating protein 1	HALLMARK_MITOTIC_SPINDLE
1574	ALMS1	1253.61	0.446893	0.152036	2.93939	0.00328859	0.0314579	sensitive models		FDR adjusted p < 0.05		Centrosome-associated protein ALMS1	HALLMARK_MITOTIC_SPINDLE
1575	AKAP13	7518.75	0.589454	0.15775	3.73664	0.000186493	0.00419025	sensitive models	p < 0.001	FDR adjusted p < 0.05		A-kinase anchor protein 13	HALLMARK_MITOTIC_SPINDLE
1576	PKD2	346.69	0.612219	0.208458	2.93689	0.00331517	0.0316225	sensitive models		FDR adjusted p < 0.05		Polycystin-2	HALLMARK_MITOTIC_SPINDLE
1577	PCNT	890.727	0.627038	0.184441	3.39967	0.000674677	0.0105412	sensitive models	p < 0.001	FDR adjusted p < 0.05		Pericentrin	HALLMARK_MITOTIC_SPINDLE
1578	CNTRL	459.708	0.652702	0.181825	3.58973	0.000331018	0.00636898	sensitive models	p < 0.001	FDR adjusted p < 0.05		Centriolin	HALLMARK_MITOTIC_SPINDLE
1579	CEP250	539.557	0.655455	0.191284	3.42661	0.000611173	0.00980317	sensitive models	p < 0.001	FDR adjusted p < 0.05		Centrosome-associated protein CEP250	HALLMARK_MITOTIC_SPINDLE
1580	APC	1112.33	0.342096	0.123392	2.77244	0.00556373	0.044508	sensitive models		FDR adjusted p < 0.05		Adenomatous polyposis coli protein	HALLMARK_MITOTIC_SPINDLE, HALLMARK_TGF_BETA_SIGNALING
1581	CDC42BPA	4601.35	0.354258	0.116982	3.02831	0.00245922	0.0257585	sensitive models		FDR adjusted p < 0.05		Serine/threonine-protein kinase MRCK alpha	HALLMARK_MITOTIC_SPINDLE, HALLMARK_UV_RESPONSE_DN
1582	HNRNPA3	3738.85	0.429877	0.141298	3.04235	0.00234742	0.0250857	sensitive models		FDR adjusted p < 0.05		Heterogeneous nuclear ribonucleoprotein A3	HALLMARK_MYC_TARGETS_V1
1583	HNRNPA2B1	6522.21	0.558766	0.131434	4.2513	2.12531e-05	0.000881144	sensitive models	p < 0.001	FDR adjusted p < 0.05		Heterogeneous nuclear ribonucleoproteins A2/B1	HALLMARK_MYC_TARGETS_V1
1584	MPHOSPH10	374.633	0.529566	0.155121	3.41389	0.000640422	0.0101184	sensitive models	p < 0.001	FDR adjusted p < 0.05		U3 small nucleolar ribonucleoprotein protein MPP10	HALLMARK_MYC_TARGETS_V2
1585	NOL8	478.548	0.413137	0.128723	3.2095	0.00132964	0.0169587	sensitive models		FDR adjusted p < 0.05		Nucleolar protein 8	HALLMARK_P53_PATHWAY
1586	CSRNP2	439.189	0.422699	0.129934	3.25318	0.0011412	0.0153044	sensitive models		FDR adjusted p < 0.05		Cysteine/serine-rich nuclear protein 2	HALLMARK_P53_PATHWAY
1587	TSPYL2	195.014	0.85977	0.252233	3.40863	0.000652898	0.0102675	sensitive models	p < 0.001	FDR adjusted p < 0.05		Testis-specific Y-encoded-like protein 2	HALLMARK_P53_PATHWAY, HALLMARK_UNFOLDED_PROTEIN_RESPONSE
1588	PIKFYVE	1160.79	0.289097	0.101542	2.84707	0.00441233	0.0384574	sensitive models		FDR adjusted p < 0.05		1-phosphatidylinositol 3-phosphate 5-kinase	HALLMARK_PI3K_AKT_MTOR_SIGNALING
1589	AKT1S1	391.185	0.474708	0.167831	2.82848	0.00467693	0.0398662	sensitive models		FDR adjusted p < 0.05		Proline-rich AKT1 substrate 1	HALLMARK_PI3K_AKT_MTOR_SIGNALING
1590	GOLGA4	2733	0.639365	0.151014	4.2338	2.29777e-05	0.000927572	sensitive models	p < 0.001	FDR adjusted p < 0.05		Golgin subfamily A member 4	HALLMARK_PROTEIN_SECRETION
1591	SCAF4	572.736	0.460003	0.132759	3.46495	0.000530336	0.00884278	sensitive models	p < 0.001	FDR adjusted p < 0.05		SR-related and CTD-associated factor 4	HALLMARK_REACTIVE_OXYGEN_SPECIES_PATHWAY
1592	IFT88	266.304	0.39789	0.140204	2.83794	0.00454061	0.0391109	sensitive models		FDR adjusted p < 0.05		Intraflagellar transport protein 88 homolog	HALLMARK_SPERMATOGENESIS
1593	SIRT1	447.473	0.462494	0.155273	2.97858	0.00289584	0.02871	sensitive models		FDR adjusted p < 0.05		NAD-dependent protein deacetylase sirtuin-1	HALLMARK_SPERMATOGENESIS
1594	PHKG2	313.913	0.506594	0.168408	3.00814	0.00262849	0.0271439	sensitive models		FDR adjusted p < 0.05		Phosphorylase b kinase gamma catalytic chain, liver/testis isoform	HALLMARK_SPERMATOGENESIS
1595	BRAF	509.19	0.512044	0.109795	4.66364	3.10671e-06	0.000214847	sensitive models	p < 0.001	FDR adjusted p < 0.05		Serine/threonine-protein kinase B-raf	HALLMARK_SPERMATOGENESIS
1596	TRIM33	1434.64	0.35904	0.107381	3.34362	0.000826932	0.0122616	sensitive models	p < 0.001	FDR adjusted p < 0.05		E3 ubiquitin-protein ligase TRIM33	HALLMARK_TGF_BETA_SIGNALING
1597	ARID4B	1176.25	0.773393	0.156723	4.93479	8.02379e-07	8.46209e-05	sensitive models	p < 0.001	FDR adjusted p < 0.05		AT-rich interactive domain-containing protein 4B	HALLMARK_TGF_BETA_SIGNALING
1598	KDM6B	698.782	0.610445	0.153678	3.97223	7.12039e-05	0.0021421	sensitive models	p < 0.001	FDR adjusted p < 0.05		Lysine-specific demethylase 6B	HALLMARK_TNFA_SIGNALING_VIA_NFKB
1599	RCAN1	266.763	0.632443	0.190555	3.31895	0.000903574	0.0130304	sensitive models	p < 0.001	FDR adjusted p < 0.05		Calcipressin-1	HALLMARK_TNFA_SIGNALING_VIA_NFKB
1600	FOSL1	231.281	0.730419	0.23912	3.05462	0.00225348	0.0244221	sensitive models		FDR adjusted p < 0.05		Fos-related antigen 1	HALLMARK_TNFA_SIGNALING_VIA_NFKB
1601	NFAT5	3464.98	0.795642	0.181041	4.39481	1.10868e-05	0.00054323	sensitive models	p < 0.001	FDR adjusted p < 0.05		Nuclear factor of activated T-cells 5	HALLMARK_TNFA_SIGNALING_VIA_NFKB
1602	CNOT4	509.341	0.49631	0.121414	4.08776	4.35549e-05	0.00150573	sensitive models	p < 0.001	FDR adjusted p < 0.05		CCR4-NOT transcription complex subunit 4	HALLMARK_UNFOLDED_PROTEIN_RESPONSE
1603	ERN1	369.83	0.519251	0.144392	3.59611	0.00032301	0.00630092	sensitive models	p < 0.001	FDR adjusted p < 0.05		Serine/threonine-protein kinase/endoribonuclease IRE1	HALLMARK_UNFOLDED_PROTEIN_RESPONSE
1604	CDK13	1258.29	0.351141	0.0938079	3.74319	0.000181697	0.00412644	sensitive models	p < 0.001	FDR adjusted p < 0.05		Cyclin-dependent kinase 13	HALLMARK_UV_RESPONSE_DN
1605	RBPMS	420.875	0.495693	0.165886	2.98816	0.00280666	0.0282913	sensitive models		FDR adjusted p < 0.05		RNA-binding protein with multiple splicing	HALLMARK_UV_RESPONSE_DN
1606	SIPA1L1	1558.65	0.586707	0.148371	3.95431	7.67548e-05	0.00227403	sensitive models	p < 0.001	FDR adjusted p < 0.05		Signal-induced proliferation-associated 1-like protein 1	HALLMARK_UV_RESPONSE_DN
1607	NXF1	867.594	0.402673	0.0999072	4.03047	5.56665e-05	0.00178239	sensitive models	p < 0.001	FDR adjusted p < 0.05		Nuclear RNA export factor 1	HALLMARK_UV_RESPONSE_UP
1608	KDM4A	920.469	0.210138	0.0737155	2.85066	0.00436284	0.038233	sensitive models		FDR adjusted p < 0.05		Lysine-specific demethylase 4A
1609	PUM1	2218.67	0.212378	0.0697578	3.0445	0.00233064	0.0249856	sensitive models		FDR adjusted p < 0.05		Pumilio homolog 1
1610	USP42	435.839	0.217675	0.0800447	2.71942	0.00653961	0.0497742	sensitive models		FDR adjusted p < 0.05		Ubiquitin carboxyl-terminal hydrolase 42
1611	DCAF8	1707.53	0.242397	0.0789632	3.06975	0.0021424	0.0235024	sensitive models		FDR adjusted p < 0.05		DDB1- and CUL4-associated factor 8
1612	ARIH1	1712.77	0.246307	0.0845049	2.9147	0.00356029	0.0332649	sensitive models		FDR adjusted p < 0.05		E3 ubiquitin-protein ligase ARIH1
1613	CDK5RAP3	2391.69	0.249559	0.0892184	2.79717	0.00515521	0.04227	sensitive models		FDR adjusted p < 0.05		CDK5 regulatory subunit-associated protein 3
1614	BCLAF1	2712.62	0.258955	0.0738256	3.50766	0.000452067	0.00797927	sensitive models	p < 0.001	FDR adjusted p < 0.05		Bcl-2-associated transcription factor 1
1615	RBBP5	471.148	0.266549	0.0967772	2.75425	0.00588266	0.0462554	sensitive models		FDR adjusted p < 0.05		Retinoblastoma-binding protein 5
1616	SF1	1811.78	0.271646	0.0962845	2.82128	0.00478322	0.0404434	sensitive models		FDR adjusted p < 0.05		Steroidogenic factor 1
1617	KAT6A	1823.17	0.271782	0.0977114	2.78148	0.00541117	0.0438084	sensitive models		FDR adjusted p < 0.05		Histone acetyltransferase KAT6A
1618	SIN3A	1540.52	0.280294	0.0935752	2.99538	0.00274101	0.0278722	sensitive models		FDR adjusted p < 0.05		Paired amphipathic helix protein Sin3a
1619	NUFIP2	4719.23	0.282562	0.0895156	3.15657	0.00159634	0.0191795	sensitive models		FDR adjusted p < 0.05		FMR1-interacting protein NUFIP2
1620	INO80D	2240.58	0.285618	0.104187	2.74141	0.0061177	0.0475058	sensitive models		FDR adjusted p < 0.05		INO80 complex subunit D
1621	TRPM7	1936.45	0.286817	0.102024	2.81126	0.00493478	0.0411411	sensitive models		FDR adjusted p < 0.05		Transient receptor potential cation channel subfamily M member 7
1622	MED1	1737.31	0.290347	0.0886044	3.2769	0.00104955	0.0144301	sensitive models		FDR adjusted p < 0.05		Methyl-CpG-binding domain protein 4
1623	CCNT2	1356.62	0.29918	0.104075	2.87464	0.00404486	0.0363047	sensitive models		FDR adjusted p < 0.05		Cyclin-T2
1624	NEK9	1076.37	0.299353	0.101209	2.95778	0.00309867	0.0302586	sensitive models		FDR adjusted p < 0.05		Serine/threonine-protein kinase Nek9
1625	SLC38A10	1558.75	0.30383	0.109048	2.78621	0.00533287	0.0433558	sensitive models		FDR adjusted p < 0.05		Putative sodium-coupled neutral amino acid transporter 10
1626	SETD2	1982.64	0.307669	0.0864801	3.55768	0.000374141	0.00693002	sensitive models	p < 0.001	FDR adjusted p < 0.05		Histone-lysine N-methyltransferase SETD2
1627	UBAP2	1386.4	0.307884	0.109366	2.81516	0.00487527	0.0408798	sensitive models		FDR adjusted p < 0.05		Ubiquitin-associated protein 2
1628	UBR3	1349.4	0.311308	0.0949326	3.27925	0.00104084	0.0143724	sensitive models		FDR adjusted p < 0.05		E3 ubiquitin-protein ligase UBR3
1629	RIF1	3314.02	0.315205	0.110608	2.84976	0.00437524	0.038233	sensitive models		FDR adjusted p < 0.05		Ligand-dependent nuclear receptor-interacting factor 1
1630	EXOC8	680.318	0.318523	0.11094	2.87112	0.00409024	0.0365565	sensitive models		FDR adjusted p < 0.05		Exocyst complex component 8
1631	TMEM131	1434.8	0.319798	0.110421	2.89617	0.00377743	0.0345982	sensitive models		FDR adjusted p < 0.05		Transmembrane protein 131
1632	PHF20L1	1014.54	0.320884	0.111695	2.87285	0.00406787	0.0364338	sensitive models		FDR adjusted p < 0.05		PHD finger protein 20-like protein 1
1633	TRIM44	1456.84	0.327291	0.114291	2.86367	0.00418766	0.0370932	sensitive models		FDR adjusted p < 0.05		Tripartite motif-containing protein 44
1634	ACIN1	2070.87	0.330237	0.104765	3.15216	0.00162067	0.0193677	sensitive models		FDR adjusted p < 0.05		Apoptotic chromatin condensation inducer in the nucleus
1635	DMTF1	777.89	0.33261	0.1175	2.83074	0.00464411	0.0397387	sensitive models		FDR adjusted p < 0.05		Cyclin-D-binding Myb-like transcription factor 1
1636	RBBP6	861.971	0.334369	0.115632	2.89166	0.00383217	0.0349158	sensitive models		FDR adjusted p < 0.05		E3 ubiquitin-protein ligase RBBP6
1637	TRMT1L	469.377	0.336303	0.119252	2.8201	0.00480082	0.0405248	sensitive models		FDR adjusted p < 0.05		TRMT1-like protein
1638	SUGP2	1429.92	0.336377	0.119827	2.80719	0.00499762	0.0415418	sensitive models		FDR adjusted p < 0.05		SURP and G-patch domain-containing protein 2
1639	CDK12	2334.92	0.340926	0.103752	3.28598	0.0010163	0.0141728	sensitive models		FDR adjusted p < 0.05		Cyclin-dependent kinase 12
1640	SRPK2	618.769	0.342089	0.107519	3.18166	0.00146436	0.0180593	sensitive models		FDR adjusted p < 0.05		SRSF protein kinase 2
1641	NCOR1	3422.16	0.342929	0.124367	2.75739	0.0058264	0.046001	sensitive models		FDR adjusted p < 0.05		Nuclear receptor corepressor 1
1642	CCDC47	1624.14	0.345431	0.100016	3.45376	0.000552835	0.00909215	sensitive models	p < 0.001	FDR adjusted p < 0.05		PAT complex subunit CCDC47
1643	SNX19	1795.56	0.347508	0.127566	2.72414	0.00644698	0.0493362	sensitive models		FDR adjusted p < 0.05		Sorting nexin-19
1644	TP53BP2	879.659	0.347541	0.124218	2.79782	0.00514489	0.0422656	sensitive models		FDR adjusted p < 0.05		Apoptosis-stimulating of p53 protein 2
1645	LINC00657	9959.08	0.347811	0.106964	3.25167	0.00114729	0.0153524	sensitive models		FDR adjusted p < 0.05
1646	MDM4	1295.84	0.348095	0.100447	3.46546	0.00052932	0.00884278	sensitive models	p < 0.001	FDR adjusted p < 0.05		Protein Mdm4
1647	MGAT5	3158.46	0.353755	0.128718	2.7483	0.00599054	0.0468851	sensitive models		FDR adjusted p < 0.05		Alpha-1,6-mannosylglycoprotein 6-beta-N-acetylglucosaminyltransferase A
1648	NAA16	401.443	0.354496	0.125451	2.82576	0.00471687	0.0401186	sensitive models		FDR adjusted p < 0.05		N-alpha-acetyltransferase 16, NatA auxiliary subunit
1649	ARID2	1571.96	0.356674	0.128717	2.77099	0.00558861	0.0445873	sensitive models		FDR adjusted p < 0.05		AT-rich interactive domain-containing protein 2
1650	KIAA0319L	1328.8	0.357386	0.126353	2.82847	0.00467705	0.0398662	sensitive models		FDR adjusted p < 0.05		Dyslexia-associated protein KIAA0319-like protein
1651	ZKSCAN5	370.903	0.362543	0.105781	3.42732	0.000609578	0.00979287	sensitive models	p < 0.001	FDR adjusted p < 0.05		Zinc finger protein with KRAB and SCAN domains 5
1652	SPICE1	1013.28	0.363185	0.110994	3.27212	0.00106744	0.0145846	sensitive models		FDR adjusted p < 0.05		Spindle and centriole-associated protein 1
1653	RBM12B	784.854	0.365285	0.125485	2.91099	0.00360281	0.0335012	sensitive models		FDR adjusted p < 0.05		RNA-binding protein 12B
1654	ZBTB40	696.591	0.365673	0.10972	3.33279	0.000859799	0.0125604	sensitive models	p < 0.001	FDR adjusted p < 0.05		Zinc finger and BTB domain-containing protein 40
1655	BC041646	419.79	0.367576	0.115335	3.18702	0.00143747	0.0178483	sensitive models		FDR adjusted p < 0.05
1656	UPF2	1051.19	0.3679	0.0936444	3.92869	8.54084e-05	0.00241404	sensitive models	p < 0.001	FDR adjusted p < 0.05		Regulator of nonsense transcripts 2
1657	RERE	1750.05	0.369267	0.123073	3.00038	0.00269646	0.0275925	sensitive models		FDR adjusted p < 0.05		Arginine-glutamic acid dipeptide repeats protein
1658	NBEAL1	2134.36	0.370288	0.132375	2.79727	0.00515368	0.04227	sensitive models		FDR adjusted p < 0.05		Neurobeachin-like protein 1
1659	GPATCH8	1150.86	0.370562	0.109625	3.38028	0.00072411	0.0111688	sensitive models	p < 0.001	FDR adjusted p < 0.05		G patch domain-containing protein 8
1660	SMG1	5672.54	0.370683	0.121993	3.03855	0.00237721	0.0252993	sensitive models		FDR adjusted p < 0.05		Serine/threonine-protein kinase SMG1
1661	TM2D3	201.781	0.373051	0.122856	3.03648	0.00239357	0.02537	sensitive models		FDR adjusted p < 0.05		TM2 domain-containing protein 3
1662	HELZ	1671.61	0.373836	0.122724	3.04615	0.00231792	0.0248808	sensitive models		FDR adjusted p < 0.05		Probable helicase with zinc finger domain
1663	TRRAP	2348.2	0.374512	0.132317	2.83042	0.0046487	0.0397578	sensitive models		FDR adjusted p < 0.05		Transformation/transcription domain-associated protein
1664	RBAK	633.673	0.375676	0.125684	2.98905	0.00279848	0.0282257	sensitive models		FDR adjusted p < 0.05		RB-associated KRAB zinc finger protein
1665	TNRC6A	1440.73	0.376928	0.137105	2.74918	0.00597439	0.0468239	sensitive models		FDR adjusted p < 0.05		Trinucleotide repeat-containing gene 6A protein
1666	ZMYM5	286.344	0.378613	0.129712	2.91887	0.003513	0.0329324	sensitive models		FDR adjusted p < 0.05		Zinc finger MYM-type protein 5
1667	CEP350	2577.11	0.380511	0.097778	3.89158	9.9593e-05	0.00271054	sensitive models	p < 0.001	FDR adjusted p < 0.05		Centrosome-associated protein 350
1668	MLH3	874.786	0.38743	0.102088	3.79506	0.000147606	0.00359928	sensitive models	p < 0.001	FDR adjusted p < 0.05		DNA mismatch repair protein Mlh3
1669	GXYLT1	542.232	0.388488	0.135296	2.87139	0.00408665	0.0365438	sensitive models		FDR adjusted p < 0.05		Glucoside xylosyltransferase 1
1670	SETD5	2420.15	0.388704	0.132486	2.93393	0.00334697	0.0318	sensitive models		FDR adjusted p < 0.05		Histone-lysine N-methyltransferase SETD5
1671	SPAG1	592.039	0.390575	0.142906	2.73308	0.00627442	0.0484108	sensitive models		FDR adjusted p < 0.05		Sperm-associated antigen 1
1672	GPATCH2	418.474	0.391175	0.115355	3.39105	0.00069625	0.0107983	sensitive models	p < 0.001	FDR adjusted p < 0.05		G patch domain-containing protein 2
1673	SHPRH	586.52	0.39198	0.120497	3.25301	0.00114189	0.0153044	sensitive models		FDR adjusted p < 0.05		E3 ubiquitin-protein ligase SHPRH
1674	EFTUD1	539.023	0.393083	0.116074	3.38648	0.00070795	0.0109418	sensitive models	p < 0.001	FDR adjusted p < 0.05		Elongation factor-like GTPase 1
1675	RIC8B	259.179	0.393128	0.138992	2.82841	0.00467791	0.0398662	sensitive models		FDR adjusted p < 0.05		Synembryn-B
1676	EP300	2981.51	0.393985	0.109185	3.60841	0.000308079	0.00608727	sensitive models	p < 0.001	FDR adjusted p < 0.05		Histone acetyltransferase p300
1677	ZFP62	797.387	0.394095	0.127895	3.0814	0.0020603	0.022842	sensitive models		FDR adjusted p < 0.05		Zinc finger protein 62 homolog
1678	SMCHD1	2620.45	0.397059	0.127278	3.11963	0.00181079	0.0208854	sensitive models		FDR adjusted p < 0.05		Structural maintenance of chromosomes flexible hinge domain-containing protein 1
1679	PHTF1	298.63	0.398607	0.140194	2.84325	0.00446557	0.0387016	sensitive models		FDR adjusted p < 0.05		Protein PHTF1
1680	R3HDM1	447.828	0.398905	0.139383	2.86193	0.00421068	0.0371958	sensitive models		FDR adjusted p < 0.05		R3H domain-containing protein 1
1681	CCAR1	863.632	0.401209	0.0878046	4.56934	4.8927e-06	0.000304647	sensitive models	p < 0.001	FDR adjusted p < 0.05		Cell division cycle and apoptosis regulator protein 1
1682	PLAGL2	691.32	0.404245	0.127247	3.17685	0.00148885	0.0182314	sensitive models		FDR adjusted p < 0.05		Zinc finger protein PLAGL2
1683	VPS13C	4200.39	0.405601	0.127732	3.17541	0.00149625	0.018269	sensitive models		FDR adjusted p < 0.05		Intermembrane lipid transfer protein VPS13C
1684	LPP	5706.08	0.405752	0.112824	3.59634	0.000322729	0.00630092	sensitive models	p < 0.001	FDR adjusted p < 0.05		Lipoma-preferred partner
1685	FIP1L1	606.191	0.406634	0.134572	3.02169	0.00251367	0.0261825	sensitive models		FDR adjusted p < 0.05		Pre-mRNA 3'-end-processing factor FIP1
1686	SMG6	568.399	0.408612	0.143111	2.8552	0.00430092	0.0377988	sensitive models		FDR adjusted p < 0.05		Telomerase-binding protein EST1A
1687	ATF7	1250.58	0.408692	0.13777	2.96648	0.0030123	0.0296861	sensitive models		FDR adjusted p < 0.05		Cyclic AMP-dependent transcription factor ATF-7
1688	PROSER1	847.348	0.409236	0.14707	2.78259	0.0053927	0.0437483	sensitive models		FDR adjusted p < 0.05		Proline and serine-rich protein 1
1689	MLLT4	3637.97	0.409427	0.11823	3.46296	0.000534265	0.00888196	sensitive models	p < 0.001	FDR adjusted p < 0.05		Afadin
1690	GON4L	1414.17	0.41218	0.101046	4.07913	4.52038e-05	0.00154195	sensitive models	p < 0.001	FDR adjusted p < 0.05		GON-4-like protein
1691	PCF11	1357.02	0.412185	0.094598	4.35723	1.31719e-05	0.000617395	sensitive models	p < 0.001	FDR adjusted p < 0.05		Pre-mRNA cleavage complex 2 protein Pcf11
1692	SYVN1	855.803	0.415478	0.136549	3.04271	0.00234457	0.0250712	sensitive models		FDR adjusted p < 0.05		E3 ubiquitin-protein ligase synoviolin
1693	ZC3H13	822.698	0.415899	0.152125	2.73393	0.00625829	0.0483306	sensitive models		FDR adjusted p < 0.05		Zinc finger CCCH domain-containing protein 13
1694	RANBP2	4655.95	0.417271	0.122153	3.41596	0.000635566	0.0100788	sensitive models	p < 0.001	FDR adjusted p < 0.05		E3 SUMO-protein ligase RanBP2
1695	PABPN1	690.763	0.417542	0.144776	2.88406	0.0039259	0.0355205	sensitive models		FDR adjusted p < 0.05		Polyadenylate-binding protein 2
1696	WHAMM	315.677	0.418567	0.140445	2.98028	0.00287982	0.028624	sensitive models		FDR adjusted p < 0.05		WASP homolog-associated protein with actin, membranes and microtubules
1697	ZNF195	359.082	0.421215	0.153865	2.73756	0.00618961	0.0479318	sensitive models		FDR adjusted p < 0.05		Zinc finger protein 195
1698	PNISR	798.067	0.422475	0.14844	2.84609	0.00442599	0.0385007	sensitive models		FDR adjusted p < 0.05		Arginine/serine-rich protein PNISR
1699	FTSJ3	568.272	0.42271	0.138436	3.05348	0.00226206	0.0244757	sensitive models		FDR adjusted p < 0.05		pre-rRNA 2'-O-ribose RNA methyltransferase FTSJ3
1700	ATF7IP	1813.67	0.424424	0.1362	3.11618	0.00183208	0.0210124	sensitive models		FDR adjusted p < 0.05		Activating transcription factor 7-interacting protein 1
1701	SPAG9	2199.7	0.425279	0.105827	4.01863	5.85364e-05	0.00183255	sensitive models	p < 0.001	FDR adjusted p < 0.05		C-Jun-amino-terminal kinase-interacting protein 4
1702	DENND4A	1110.39	0.426725	0.137551	3.10229	0.00192027	0.0217321	sensitive models		FDR adjusted p < 0.05		C-myc promoter-binding protein
1703	DDX11	642.824	0.427661	0.15203	2.813	0.00490812	0.0409796	sensitive models		FDR adjusted p < 0.05		ATP-dependent DNA helicase DDX11
1704	PHACTR4	673.974	0.429078	0.13155	3.2617	0.00110745	0.0149617	sensitive models		FDR adjusted p < 0.05		Phosphatase and actin regulator 4
1705	SOCS7	543.132	0.430705	0.11818	3.64449	0.00026792	0.00545341	sensitive models	p < 0.001	FDR adjusted p < 0.05		Suppressor of cytokine signaling 7
1706	MECP2	1007.45	0.431931	0.153024	2.82264	0.00476301	0.0403105	sensitive models		FDR adjusted p < 0.05		Methyl-CpG-binding protein 2
1707	ZNF587B	412.752	0.432273	0.144193	2.99788	0.00271867	0.0277524	sensitive models		FDR adjusted p < 0.05		Zinc finger protein 587B
1708	KMT2C	5038.16	0.436237	0.138266	3.15505	0.0016047	0.0192176	sensitive models		FDR adjusted p < 0.05		Histone-lysine N-methyltransferase 2C
1709	KIAA1731	891.642	0.436709	0.115941	3.76664	0.00016546	0.00387235	sensitive models	p < 0.001	FDR adjusted p < 0.05		Centrosomal protein of 295 kDa
1710	BAZ1B	1929.52	0.439228	0.134919	3.25549	0.00113195	0.0152075	sensitive models		FDR adjusted p < 0.05		Tyrosine-protein kinase BAZ1B
1711	TRA2A	985.932	0.439437	0.110528	3.97579	7.01471e-05	0.00211746	sensitive models	p < 0.001	FDR adjusted p < 0.05		Transformer-2 protein homolog alpha
1712	GOSR1	1194.16	0.439465	0.088121	4.98706	6.13045e-07	6.85067e-05	sensitive models	p < 0.001	FDR adjusted p < 0.05		Golgi SNAP receptor complex member 1
1713	ZNF26	265.528	0.440627	0.122746	3.58975	0.000330997	0.00636898	sensitive models	p < 0.001	FDR adjusted p < 0.05		Zinc finger protein 26
1714	DIS3L2	447.5	0.440693	0.120135	3.66831	0.000244155	0.00511149	sensitive models	p < 0.001	FDR adjusted p < 0.05		DIS3-like exonuclease 2
1715	DDX42	1723.74	0.440806	0.118111	3.73214	0.000189857	0.00424887	sensitive models	p < 0.001	FDR adjusted p < 0.05		ATP-dependent RNA helicase DDX42
1716	BMS1	1019.25	0.44119	0.1122	3.93219	8.41743e-05	0.00239117	sensitive models	p < 0.001	FDR adjusted p < 0.05		Ribosome biogenesis protein BMS1 homolog
1717	CPSF7	1322.42	0.441883	0.116183	3.80335	0.000142753	0.00354423	sensitive models	p < 0.001	FDR adjusted p < 0.05		Cleavage and polyadenylation specificity factor subunit 7
1718	ZNF236	320.569	0.441919	0.155235	2.84678	0.00441637	0.0384728	sensitive models		FDR adjusted p < 0.05		Zinc finger protein 236
1719	AHI1	354.752	0.443086	0.157453	2.81409	0.00489163	0.0409629	sensitive models		FDR adjusted p < 0.05		Jouberin
1720	MPHOSPH8	414.429	0.44356	0.160963	2.75567	0.00585722	0.0460983	sensitive models		FDR adjusted p < 0.05		M-phase phosphoprotein 8
1721	FAM13B	808.754	0.444066	0.12966	3.42485	0.000615143	0.00985748	sensitive models	p < 0.001	FDR adjusted p < 0.05		Protein FAM13B
1722	MED12	891.837	0.444168	0.139009	3.19525	0.00139708	0.0175471	sensitive models		FDR adjusted p < 0.05		Mediator of RNA polymerase II transcription subunit 12
1723	LOC728613	269.962	0.446971	0.163445	2.73468	0.006244	0.0482866	sensitive models		FDR adjusted p < 0.05
1724	EP400	1720.89	0.44731	0.148823	3.00564	0.00265021	0.0273181	sensitive models		FDR adjusted p < 0.05		E1A-binding protein p400
1725	SART1	539.693	0.447565	0.161858	2.76517	0.00568937	0.0451164	sensitive models		FDR adjusted p < 0.05		U4/U6.U5 tri-snRNP-associated protein 1
1726	KLHL15	275.06	0.450211	0.159212	2.82775	0.0046876	0.0399286	sensitive models		FDR adjusted p < 0.05		Kelch-like protein 15
1727	ZNF445	647.076	0.452897	0.143169	3.16337	0.00155953	0.0188396	sensitive models		FDR adjusted p < 0.05		Zinc finger protein 445
1728	GNL3L	1252.32	0.45319	0.161217	2.81105	0.00493794	0.0411471	sensitive models		FDR adjusted p < 0.05		Guanine nucleotide-binding protein-like 3-like protein
1729	FAM193A	674.274	0.453415	0.118761	3.81787	0.000134608	0.00341559	sensitive models	p < 0.001	FDR adjusted p < 0.05		Protein FAM193A
1730	UBN2	1323.64	0.453601	0.155995	2.9078	0.00363978	0.0337275	sensitive models		FDR adjusted p < 0.05		Ubinuclein-2
1731	TRIP11	1272.36	0.454424	0.149713	3.03529	0.00240301	0.0254381	sensitive models		FDR adjusted p < 0.05		Thyroid receptor-interacting protein 11
1732	CLK2	462.588	0.455386	0.144026	3.16182	0.00156784	0.0189043	sensitive models		FDR adjusted p < 0.05		Dual specificity protein kinase CLK2
1733	C12orf65	97.5981	0.456919	0.163273	2.7985	0.00513401	0.042218	sensitive models		FDR adjusted p < 0.05		Mitochondrial translation release factor in rescue
1734	TULP4	1209.38	0.457387	0.136414	3.35293	0.000799613	0.0119722	sensitive models	p < 0.001	FDR adjusted p < 0.05		Tubby-related protein 4
1735	TPR	3171.13	0.458995	0.132417	3.46629	0.000527703	0.00884256	sensitive models	p < 0.001	FDR adjusted p < 0.05		Nucleoprotein TPR
1736	ZKSCAN3	98.2991	0.459367	0.166553	2.75809	0.00581406	0.0459515	sensitive models		FDR adjusted p < 0.05		Zinc finger protein with KRAB and SCAN domains 3
1737	MYCBP2	2427.19	0.459431	0.127572	3.60133	0.000316588	0.00622765	sensitive models	p < 0.001	FDR adjusted p < 0.05		E3 ubiquitin-protein ligase MYCBP2
1738	DDX46	1143.49	0.461336	0.14061	3.28095	0.00103458	0.0143211	sensitive models		FDR adjusted p < 0.05		Probable ATP-dependent RNA helicase DDX46
1739	TRAF3IP1	290.537	0.461829	0.133915	3.44868	0.000563336	0.0092217	sensitive models	p < 0.001	FDR adjusted p < 0.05		TRAF3-interacting protein 1
1740	HCG18	539.759	0.462885	0.169593	2.72938	0.00634533	0.048824	sensitive models		FDR adjusted p < 0.05
1741	DIS3L	346.39	0.462933	0.138346	3.3462	0.000819279	0.0121695	sensitive models	p < 0.001	FDR adjusted p < 0.05		DIS3-like exonuclease 1
1742	C10orf12	479.175	0.463106	0.150367	3.07983	0.00207117	0.0229324	sensitive models		FDR adjusted p < 0.05		Ligand-dependent corepressor
1743	ASH1L	3417.06	0.464549	0.125272	3.70833	0.000208634	0.004536	sensitive models	p < 0.001	FDR adjusted p < 0.05		Histone-lysine N-methyltransferase ASH1L
1744	HNRNPH1	3240.96	0.464788	0.162128	2.86679	0.00414653	0.0368256	sensitive models		FDR adjusted p < 0.05		Heterogeneous nuclear ribonucleoprotein H
1745	CA13	494.981	0.465742	0.150965	3.0851	0.00203485	0.0226491	sensitive models		FDR adjusted p < 0.05		Carbonic anhydrase 13
1746	SZT2	1244.4	0.467186	0.149937	3.11589	0.00183394	0.0210124	sensitive models		FDR adjusted p < 0.05		KICSTOR complex protein SZT2
1747	HERC1	1650.11	0.467896	0.149788	3.12372	0.00178583	0.0207181	sensitive models		FDR adjusted p < 0.05		Probable E3 ubiquitin-protein ligase HERC1
1748	KIAA0907	1241.86	0.468545	0.11863	3.94962	7.82748e-05	0.00229706	sensitive models	p < 0.001	FDR adjusted p < 0.05		KH homology domain-containing protein 4
1749	SLC9A8	738.759	0.469624	0.145834	3.22026	0.00128076	0.0164848	sensitive models		FDR adjusted p < 0.05		Sodium/hydrogen exchanger 8
1750	SAFB	540.691	0.470968	0.157889	2.98291	0.00285518	0.0285079	sensitive models		FDR adjusted p < 0.05		Scaffold attachment factor B1
1751	ZNF44	203.288	0.471809	0.171172	2.75634	0.0058452	0.0460467	sensitive models		FDR adjusted p < 0.05		Zinc finger protein 44
1752	POGZ	2067.97	0.472079	0.129983	3.63186	0.000281384	0.0056592	sensitive models	p < 0.001	FDR adjusted p < 0.05		Pogo transposable element with ZNF domain
1753	MFAP1	293.093	0.472514	0.134091	3.52382	0.000425372	0.00763601	sensitive models	p < 0.001	FDR adjusted p < 0.05		Microfibrillar-associated protein 1
1754	ANKRD46	217.758	0.475325	0.14522	3.27313	0.00106362	0.0145559	sensitive models		FDR adjusted p < 0.05		Ankyrin repeat domain-containing protein 46
1755	PHF12	985.23	0.478348	0.128656	3.71804	0.000200772	0.00443433	sensitive models	p < 0.001	FDR adjusted p < 0.05		PHD finger protein 12
1756	SCAI	307.359	0.479116	0.156667	3.05817	0.00222691	0.0241963	sensitive models		FDR adjusted p < 0.05		Protein SCAI
1757	SIPA1L3	2826.01	0.47956	0.168871	2.8398	0.00451415	0.0389528	sensitive models		FDR adjusted p < 0.05		Signal-induced proliferation-associated 1-like protein 3
1758	KIAA1217	2640.56	0.482909	0.142923	3.37881	0.000728014	0.0112049	sensitive models	p < 0.001	FDR adjusted p < 0.05		Sickle tail protein homolog
1759	WNK1	4849.19	0.484041	0.15139	3.19731	0.00138713	0.0174806	sensitive models		FDR adjusted p < 0.05		Serine/threonine-protein kinase WNK1
1760	INTS6	1181.14	0.484998	0.106937	4.53535	5.75084e-06	0.000338197	sensitive models	p < 0.001	FDR adjusted p < 0.05		Integrator complex subunit 6
1761	TAF4	441.964	0.487747	0.146278	3.33438	0.000854888	0.0125215	sensitive models	p < 0.001	FDR adjusted p < 0.05		Transcription initiation factor TFIID subunit 4
1762	ZMIZ2	1586.32	0.489423	0.142979	3.42304	0.000619241	0.0099079	sensitive models	p < 0.001	FDR adjusted p < 0.05		Zinc finger MIZ domain-containing protein 2
1763	CABIN1	1550	0.490578	0.139011	3.52906	0.000417036	0.00753559	sensitive models	p < 0.001	FDR adjusted p < 0.05		Calcineurin-binding protein cabin-1
1764	KIAA2018	1194.65	0.490879	0.134104	3.66045	0.000251776	0.00520647	sensitive models	p < 0.001	FDR adjusted p < 0.05		Basic helix-loop-helix domain-containing protein USF3
1765	DQ574852	949.733	0.491465	0.158785	3.09516	0.00196706	0.0221577	sensitive models		FDR adjusted p < 0.05
1766	TTC13	504.659	0.491699	0.132909	3.69951	0.000216018	0.0046672	sensitive models	p < 0.001	FDR adjusted p < 0.05		Tetratricopeptide repeat protein 13
1767	TLK2	833.113	0.492116	0.12827	3.83656	0.000124769	0.0032192	sensitive models	p < 0.001	FDR adjusted p < 0.05		Serine/threonine-protein kinase tousled-like 2
1768	SETD1B	957.004	0.492573	0.174898	2.81635	0.00485732	0.0407976	sensitive models		FDR adjusted p < 0.05		Histone-lysine N-methyltransferase SETD1B
1769	KIAA1598	822.067	0.493269	0.157119	3.13945	0.00169264	0.0199452	sensitive models		FDR adjusted p < 0.05		Shootin-1
1770	LOC283922	236.786	0.496626	0.156642	3.17044	0.00152206	0.0185038	sensitive models		FDR adjusted p < 0.05
1771	AK057321	432.922	0.497013	0.151138	3.28847	0.00100733	0.0140826	sensitive models		FDR adjusted p < 0.05
1772	GCC2	1921.21	0.497362	0.158667	3.13462	0.00172076	0.020178	sensitive models		FDR adjusted p < 0.05		GRIP and coiled-coil domain-containing protein 2
1773	PTGR2	211.202	0.499506	0.161297	3.09681	0.00195617	0.0220785	sensitive models		FDR adjusted p < 0.05		Prostaglandin reductase 2
1774	BAZ1A	1589.98	0.499845	0.122306	4.08686	4.37253e-05	0.00150576	sensitive models	p < 0.001	FDR adjusted p < 0.05		Bromodomain adjacent to zinc finger domain protein 1A
1775	NKTR	2318.46	0.50066	0.131699	3.80155	0.000143795	0.0035611	sensitive models	p < 0.001	FDR adjusted p < 0.05		NK-tumor recognition protein
1776	SMG1P1	2745.5	0.501193	0.147315	3.40218	0.000668501	0.0104544	sensitive models	p < 0.001	FDR adjusted p < 0.05
1777	FAM122C	292.612	0.502345	0.142282	3.53063	0.000414566	0.00752192	sensitive models	p < 0.001	FDR adjusted p < 0.05		PABIR family member 1
1778	OFD1	703.367	0.503073	0.127337	3.95072	7.79168e-05	0.00229054	sensitive models	p < 0.001	FDR adjusted p < 0.05		Centriole and centriolar satellite protein OFD1
1779	C7orf41	495.106	0.504253	0.16284	3.09662	0.00195742	0.0220785	sensitive models		FDR adjusted p < 0.05		Maturin
1780	YLPM1	1577.82	0.505092	0.140368	3.59834	0.00032025	0.00626235	sensitive models	p < 0.001	FDR adjusted p < 0.05		YLP motif-containing protein 1
1781	CNOT3	593.887	0.505944	0.124493	4.06404	4.82306e-05	0.00160521	sensitive models	p < 0.001	FDR adjusted p < 0.05		CCR4-NOT transcription complex subunit 3
1782	ZDHHC23	539.847	0.507735	0.12321	4.1209	3.77391e-05	0.00134348	sensitive models	p < 0.001	FDR adjusted p < 0.05		Palmitoyltransferase ZDHHC23
1783	LENG8	3219.17	0.508202	0.170967	2.97252	0.00295369	0.0291636	sensitive models		FDR adjusted p < 0.05		Leukocyte receptor cluster member 8
1784	IRGQ	768.774	0.509614	0.145804	3.4952	0.000473704	0.0082261	sensitive models	p < 0.001	FDR adjusted p < 0.05		Immunity-related GTPase family Q protein
1785	LOC493754	152.442	0.50994	0.175419	2.90699	0.00364927	0.0337783	sensitive models		FDR adjusted p < 0.05
1786	HTATSF1	874.544	0.509975	0.159285	3.20164	0.00136646	0.0173002	sensitive models		FDR adjusted p < 0.05		HIV Tat-specific factor 1
1787	SUPT6H	2341.66	0.510852	0.0946499	5.39728	6.76579e-08	1.37549e-05	sensitive models	p < 0.001	FDR adjusted p < 0.05		Transcription elongation factor SPT6
1788	FNBP4	1200.82	0.51163	0.102718	4.98092	6.32831e-07	6.93401e-05	sensitive models	p < 0.001	FDR adjusted p < 0.05		Formin-binding protein 4
1789	BC050599	349.163	0.511916	0.130959	3.90899	9.26837e-05	0.00258077	sensitive models	p < 0.001	FDR adjusted p < 0.05
1790	TP53BP1	1324.33	0.512581	0.161656	3.17081	0.00152016	0.0185038	sensitive models		FDR adjusted p < 0.05		TP53-binding protein 1
1791	MTF1	707.421	0.512603	0.170697	3.003	0.00267329	0.0274219	sensitive models		FDR adjusted p < 0.05		Myelin transcription factor 1
1792	NSD1	2912.4	0.513461	0.15633	3.28448	0.00102171	0.0141896	sensitive models		FDR adjusted p < 0.05		Histone-lysine N-methyltransferase, H3 lysine-36 specific
1793	AK054970	505.237	0.514211	0.118253	4.34839	1.37142e-05	0.000634012	sensitive models	p < 0.001	FDR adjusted p < 0.05
1794	ZNF234	177.795	0.514787	0.1377	3.73846	0.000185153	0.00416942	sensitive models	p < 0.001	FDR adjusted p < 0.05		Zinc finger protein 234
1795	KIAA1279	571.983	0.514985	0.162094	3.17707	0.0014877	0.0182305	sensitive models		FDR adjusted p < 0.05		KIF-binding protein
1796	SIK3	662.406	0.515326	0.135697	3.79761	0.000146097	0.00358841	sensitive models	p < 0.001	FDR adjusted p < 0.05		Serine/threonine-protein kinase SIK3
1797	NBPF1	935.175	0.518032	0.181	2.86205	0.00420909	0.0371958	sensitive models		FDR adjusted p < 0.05		Neuroblastoma breakpoint family member 1
1798	ERCC6	499.408	0.518845	0.125166	4.14524	3.3946e-05	0.0012534	sensitive models	p < 0.001	FDR adjusted p < 0.05		Chimeric ERCC6-PGBD3 protein
1799	ZNF283	115.764	0.519142	0.174634	2.97274	0.00295153	0.0291594	sensitive models		FDR adjusted p < 0.05		Zinc finger protein 283
1800	NR2F2	841.371	0.519613	0.159913	3.24934	0.00115671	0.0154417	sensitive models		FDR adjusted p < 0.05		COUP transcription factor 2
1801	SH3BP5-AS1	245.184	0.520476	0.189878	2.74111	0.00612321	0.0475267	sensitive models		FDR adjusted p < 0.05
1802	BDP1	1591.92	0.520546	0.149	3.49361	0.000476544	0.00826435	sensitive models	p < 0.001	FDR adjusted p < 0.05		Transcription factor TFIIIB component B'' homolog
1803	INTS2	559.095	0.521608	0.121398	4.29668	1.73377e-05	0.000748225	sensitive models	p < 0.001	FDR adjusted p < 0.05		Integrator complex subunit 2
1804	PILRB	869.531	0.521628	0.152983	3.40971	0.000650321	0.0102365	sensitive models	p < 0.001	FDR adjusted p < 0.05		Paired immunoglobulin-like type 2 receptor beta
1805	STK36	410.308	0.522648	0.180444	2.89645	0.00377411	0.0345982	sensitive models		FDR adjusted p < 0.05		Serine/threonine-protein kinase 36
1806	ZNF609	1422	0.524735	0.134838	3.89159	9.95886e-05	0.00271054	sensitive models	p < 0.001	FDR adjusted p < 0.05		Zinc finger protein 609
1807	SUZ12P1	86.3909	0.52522	0.189503	2.77157	0.00557868	0.0445714	sensitive models		FDR adjusted p < 0.05
1808	BC073801	300.896	0.525503	0.181763	2.89114	0.00383853	0.0349549	sensitive models		FDR adjusted p < 0.05
1809	TRIM24	637.381	0.52605	0.160368	3.28028	0.00103706	0.0143412	sensitive models		FDR adjusted p < 0.05		Transcription intermediary factor 1-alpha
1810	IWS1	700.429	0.528882	0.147573	3.58386	0.000338558	0.0064698	sensitive models	p < 0.001	FDR adjusted p < 0.05		Protein IWS1 homolog
1811	AX746750	165.387	0.528896	0.164924	3.2069	0.00134173	0.0170613	sensitive models		FDR adjusted p < 0.05
1812	USP47	1372.98	0.529468	0.152601	3.46962	0.000521187	0.0087682	sensitive models	p < 0.001	FDR adjusted p < 0.05		Ubiquitin carboxyl-terminal hydrolase 47
1813	CHD7	1607.6	0.529737	0.140385	3.77346	0.000160997	0.00381523	sensitive models	p < 0.001	FDR adjusted p < 0.05		Chromodomain-helicase-DNA-binding protein 7
1814	CCDC84	115.883	0.530454	0.170116	3.11819	0.00181965	0.0209446	sensitive models		FDR adjusted p < 0.05		Centrosomal AT-AC splicing factor
1815	FAM188B	252.691	0.532561	0.15335	3.47285	0.000514957	0.00871553	sensitive models	p < 0.001	FDR adjusted p < 0.05		Probable ubiquitin carboxyl-terminal hydrolase MINDY-4
1816	LRP6	1887.81	0.532721	0.185692	2.86884	0.00411983	0.0367043	sensitive models		FDR adjusted p < 0.05		Low-density lipoprotein receptor-related protein 6
1817	TERF1	304.734	0.532989	0.151786	3.51145	0.000445671	0.00791605	sensitive models	p < 0.001	FDR adjusted p < 0.05		Telomeric repeat-binding factor 1
1818	XRCC1	268.94	0.535131	0.154339	3.46724	0.000525834	0.00882001	sensitive models	p < 0.001	FDR adjusted p < 0.05		DNA repair protein XRCC1
1819	PMS2P1	171.193	0.535403	0.162585	3.29307	0.000990988	0.0138887	sensitive models	p < 0.001	FDR adjusted p < 0.05		Putative postmeiotic segregation increased 2-like protein 1
1820	FLJ00285	438.663	0.535588	0.184693	2.89987	0.00373312	0.0343846	sensitive models		FDR adjusted p < 0.05
1821	PRRC2B	4134.14	0.536717	0.137835	3.8939	9.86439e-05	0.00269776	sensitive models	p < 0.001	FDR adjusted p < 0.05		Protein PRRC2B
1822	ZNF407	485.164	0.538044	0.170861	3.14901	0.00163824	0.0195086	sensitive models		FDR adjusted p < 0.05		Zinc finger protein 407
1823	RALGAPA1	1534.83	0.540418	0.133518	4.04754	5.17586e-05	0.00168605	sensitive models	p < 0.001	FDR adjusted p < 0.05		Ral GTPase-activating protein subunit alpha-1
1824	BX641154	306.824	0.543865	0.162905	3.33854	0.000842184	0.0124005	sensitive models	p < 0.001	FDR adjusted p < 0.05
1825	MSI2	603.016	0.545033	0.166691	3.26973	0.00107649	0.0146726	sensitive models		FDR adjusted p < 0.05		RNA-binding protein Musashi homolog 2
1826	AK095242	149.359	0.546017	0.189004	2.88891	0.00386582	0.0351464	sensitive models		FDR adjusted p < 0.05
1827	FAM21C	690.599	0.546041	0.110362	4.9477	7.5094e-07	8.07005e-05	sensitive models	p < 0.001	FDR adjusted p < 0.05		WASH complex subunit 2C
1828	HERC2	2432.01	0.546283	0.15281	3.57493	0.000350326	0.00658285	sensitive models	p < 0.001	FDR adjusted p < 0.05		E3 ubiquitin-protein ligase HERC2
1829	GPR137	209.14	0.548478	0.159443	3.43997	0.000581771	0.00943016	sensitive models	p < 0.001	FDR adjusted p < 0.05		Integral membrane protein GPR137
1830	TUBG2	137.265	0.54878	0.195071	2.81324	0.00490457	0.0409796	sensitive models		FDR adjusted p < 0.05		Tubulin gamma-2 chain
1831	MSANTD2	239.439	0.550145	0.153158	3.592	0.00032815	0.00634274	sensitive models	p < 0.001	FDR adjusted p < 0.05		Myb/SANT-like DNA-binding domain-containing protein 2
1832	FAM133B	364.916	0.551115	0.144813	3.80569	0.00014141	0.00353505	sensitive models	p < 0.001	FDR adjusted p < 0.05		Protein FAM133B
1833	C9orf91	146.961	0.551584	0.169734	3.24969	0.00115531	0.0154352	sensitive models		FDR adjusted p < 0.05		Transmembrane protein 268
1834	C16orf55	165.633	0.553309	0.197567	2.80061	0.0051006	0.0420252	sensitive models		FDR adjusted p < 0.05		Spermatogenesis-associated protein 33
1835	PDIA3P	90.7345	0.554941	0.191642	2.89571	0.00378296	0.0345982	sensitive models		FDR adjusted p < 0.05
1836	WASH5P	395.544	0.555576	0.160509	3.46134	0.000537501	0.00891819	sensitive models	p < 0.001	FDR adjusted p < 0.05
1837	LEO1	254.428	0.556482	0.15465	3.59833	0.000320262	0.00626235	sensitive models	p < 0.001	FDR adjusted p < 0.05		RNA polymerase-associated protein LEO1
1838	NBPF24	571.155	0.558472	0.151643	3.68281	0.000230676	0.00489229	sensitive models	p < 0.001	FDR adjusted p < 0.05		Neuroblastoma breakpoint family member 11
1839	RABL2A	97.6419	0.559103	0.201637	2.77282	0.00555725	0.0444844	sensitive models		FDR adjusted p < 0.05		Rab-like protein 2A
1840	CEP135	286.447	0.559396	0.194206	2.88043	0.00397134	0.0358355	sensitive models		FDR adjusted p < 0.05		Centrosomal protein of 135 kDa
1841	ZBTB21	408.307	0.560028	0.203476	2.7523	0.00591778	0.0464882	sensitive models		FDR adjusted p < 0.05		Zinc finger and BTB domain-containing protein 21
1842	NAIP	361.675	0.562039	0.183334	3.06565	0.00217197	0.0237369	sensitive models		FDR adjusted p < 0.05		Baculoviral IAP repeat-containing protein 1
1843	GIGYF2	1468.7	0.56215	0.11615	4.83988	1.29918e-06	0.0001185	sensitive models	p < 0.001	FDR adjusted p < 0.05		GRB10-interacting GYF protein 2
1844	HDAC8	202.845	0.563004	0.197529	2.85024	0.0043686	0.038233	sensitive models		FDR adjusted p < 0.05		Histone deacetylase 8
1845	GLTSCR1	138.647	0.563602	0.181079	3.11246	0.00185532	0.0211818	sensitive models		FDR adjusted p < 0.05		BRD4-interacting chromatin-remodeling complex-associated protein
1846	LACC1	227.049	0.563834	0.176664	3.19156	0.00141508	0.0176731	sensitive models		FDR adjusted p < 0.05		Purine nucleoside phosphorylase LACC1
1847	CDK11A	220.827	0.564545	0.181108	3.11717	0.00182594	0.0210026	sensitive models		FDR adjusted p < 0.05		Cyclin-dependent kinase 11A
1848	CEP152	261.088	0.564704	0.188696	2.99266	0.00276556	0.0280085	sensitive models		FDR adjusted p < 0.05		Centrosomal protein of 152 kDa
1849	OTUD7B	1016.28	0.564831	0.149185	3.7861	0.000153029	0.00367314	sensitive models	p < 0.001	FDR adjusted p < 0.05		OTU domain-containing protein 7B
1850	DMXL2	1399.67	0.564903	0.135757	4.16113	3.1668e-05	0.00119012	sensitive models	p < 0.001	FDR adjusted p < 0.05		DmX-like protein 2
1851	NUP214	1153.07	0.567268	0.144042	3.93821	8.20913e-05	0.00237193	sensitive models	p < 0.001	FDR adjusted p < 0.05		Nuclear pore complex protein Nup214
1852	C1RL-AS1	395.055	0.56797	0.200692	2.83006	0.00465389	0.0397681	sensitive models		FDR adjusted p < 0.05
1853	COBLL1	949.498	0.569919	0.168702	3.37826	0.000729463	0.0112103	sensitive models	p < 0.001	FDR adjusted p < 0.05		Cordon-bleu protein-like 1
1854	PLCE1	978.109	0.570186	0.1928	2.95739	0.00310255	0.0302663	sensitive models		FDR adjusted p < 0.05		1-phosphatidylinositol 4,5-bisphosphate phosphodiesterase epsilon-1
1855	BCL2L2-PABPN1	792.624	0.570674	0.132862	4.29525	1.74496e-05	0.000749573	sensitive models	p < 0.001	FDR adjusted p < 0.05		BCL2L2-PABPN1 readthrough
1856	ZNF721	618.316	0.57208	0.126113	4.53624	5.72656e-06	0.000338197	sensitive models	p < 0.001	FDR adjusted p < 0.05		Zinc finger protein 721
1857	MDN1	1642.31	0.575359	0.191737	3.00077	0.00269298	0.0275737	sensitive models		FDR adjusted p < 0.05		Midasin
1905-01-31	MARC2	142.344	0.575447	0.183192	3.14123	0.00168239	0.0198522	sensitive models		FDR adjusted p < 0.05
1859	CXorf23	423.081	0.579571	0.18195	3.18534	0.00144586	0.017905	sensitive models		FDR adjusted p < 0.05		BCLAF1 and THRAP3 family member 3
1860	PMS2P5	290.779	0.579625	0.203739	2.84494	0.00444193	0.0386157	sensitive models		FDR adjusted p < 0.05		Postmeiotic segregation increased 2-like protein 5
1861	CARD8	314.599	0.580272	0.194411	2.98477	0.00283789	0.0284193	sensitive models		FDR adjusted p < 0.05		Caspase recruitment domain-containing protein 8
1862	FRA10AC1	176.936	0.580338	0.193124	3.005	0.00265582	0.027333	sensitive models		FDR adjusted p < 0.05		Protein FRA10AC1
1863	NEMF	658.356	0.580353	0.185501	3.12857	0.00175659	0.0205126	sensitive models		FDR adjusted p < 0.05		Ribosome quality control complex subunit NEMF
1864	NPIP	647.127	0.581507	0.197358	2.94645	0.00321443	0.0310832	sensitive models		FDR adjusted p < 0.05		Nuclear pore complex-interacting protein family member A1
1865	TAF9B	141.194	0.581908	0.199079	2.92299	0.00346685	0.0327179	sensitive models		FDR adjusted p < 0.05		Transcription initiation factor TFIID subunit 9B
1866	MYLIP	191.709	0.582123	0.180282	3.22895	0.00124244	0.016134	sensitive models		FDR adjusted p < 0.05		E3 ubiquitin-protein ligase MYLIP
1867	BRD4	1787.88	0.58265	0.128994	4.51688	6.27564e-06	0.000362654	sensitive models	p < 0.001	FDR adjusted p < 0.05		Bromodomain-containing protein 4
1868	RASEF	3781.82	0.582816	0.148201	3.93261	8.40296e-05	0.00239117	sensitive models	p < 0.001	FDR adjusted p < 0.05		Ras and EF-hand domain-containing protein
1869	BOD1L1	1283.27	0.583505	0.154868	3.76776	0.000164721	0.00387116	sensitive models	p < 0.001	FDR adjusted p < 0.05		Biorientation of chromosomes in cell division protein 1-like 1
1870	LINC00674	1360.86	0.584478	0.158127	3.69626	0.000218797	0.0046956	sensitive models	p < 0.001	FDR adjusted p < 0.05
1871	RBM41	702.218	0.584602	0.149862	3.90093	9.5824e-05	0.00263344	sensitive models	p < 0.001	FDR adjusted p < 0.05		RNA-binding protein 41
1872	CHD2	2918.84	0.586132	0.157854	3.71314	0.000204703	0.0044976	sensitive models	p < 0.001	FDR adjusted p < 0.05		Chromodomain-helicase-DNA-binding protein 2
1873	JPH1	200.419	0.586196	0.180965	3.23928	0.00119834	0.0158346	sensitive models		FDR adjusted p < 0.05		Junctophilin-1
1874	CRAMP1L	634.925	0.586684	0.158176	3.70906	0.000208029	0.0045294	sensitive models	p < 0.001	FDR adjusted p < 0.05		Protein cramped-like
1875	ZFAND4	124.351	0.587188	0.187434	3.13277	0.00173168	0.0202778	sensitive models		FDR adjusted p < 0.05		AN1-type zinc finger protein 4
1876	RRBP1	2968.79	0.590862	0.178781	3.30496	0.000949912	0.0134696	sensitive models	p < 0.001	FDR adjusted p < 0.05		Ribosome-binding protein 1
1877	LOC100216545	371.418	0.59222	0.147056	4.02717	5.64513e-05	0.00179728	sensitive models	p < 0.001	FDR adjusted p < 0.05
1878	FLJ31306	753.5	0.592509	0.165411	3.58205	0.000340915	0.00649277	sensitive models	p < 0.001	FDR adjusted p < 0.05
1879	LUC7L	506.987	0.592799	0.117209	5.05763	4.24491e-07	5.08005e-05	sensitive models	p < 0.001	FDR adjusted p < 0.05		Putative RNA-binding protein Luc7-like 1
1880	SYNGAP1	291.815	0.595039	0.204415	2.91094	0.00360345	0.0335012	sensitive models		FDR adjusted p < 0.05		Ras/Rap GTPase-activating protein SynGAP
1881	CHAMP1	503.078	0.595082	0.144695	4.11267	3.91102e-05	0.00138064	sensitive models	p < 0.001	FDR adjusted p < 0.05		Chromosome alignment-maintaining phosphoprotein 1
1882	BC042955	188.141	0.595321	0.163505	3.64099	0.00027159	0.00549497	sensitive models	p < 0.001	FDR adjusted p < 0.05
1883	TAF1	1099.62	0.595559	0.166464	3.57771	0.000346618	0.00655762	sensitive models	p < 0.001	FDR adjusted p < 0.05		Transcription initiation factor TFIID subunit 1
1884	CCDC57	547.606	0.59597	0.153564	3.88093	0.000104059	0.00277582	sensitive models	p < 0.001	FDR adjusted p < 0.05		Coiled-coil domain-containing protein 57
1885	VPS13B	2123.21	0.596048	0.118551	5.02777	4.9622e-07	5.77463e-05	sensitive models	p < 0.001	FDR adjusted p < 0.05		Intermembrane lipid transfer protein VPS13B
1886	OGT	4874.17	0.596317	0.1732	3.44294	0.000575418	0.00935414	sensitive models	p < 0.001	FDR adjusted p < 0.05		UDP-N-acetylglucosamine--peptide N-acetylglucosaminyltransferase 110 kDa subunit
1887	ODF2L	662.076	0.598276	0.162176	3.68906	0.000225084	0.00479553	sensitive models	p < 0.001	FDR adjusted p < 0.05		Protein BCAP
1888	ANKRD36	518.616	0.598285	0.203464	2.9405	0.00327683	0.0314228	sensitive models		FDR adjusted p < 0.05		Ankyrin repeat domain-containing protein 36A
1889	AGAP6	262.191	0.600011	0.139776	4.29267	1.76537e-05	0.000753098	sensitive models	p < 0.001	FDR adjusted p < 0.05		Arf-GAP with GTPase, ANK repeat and PH domain-containing protein 6
1890	PLEKHH2	677.692	0.600656	0.213463	2.81386	0.00489503	0.0409629	sensitive models		FDR adjusted p < 0.05		Pleckstrin homology domain-containing family H member 2
1891	GOLGB1	4336.51	0.60098	0.132489	4.53607	5.7311e-06	0.000338197	sensitive models	p < 0.001	FDR adjusted p < 0.05		Golgin subfamily B member 1
1892	ZC3H18	734.878	0.602903	0.169953	3.54746	0.000388962	0.00713407	sensitive models	p < 0.001	FDR adjusted p < 0.05		Zinc finger CCCH domain-containing protein 18
1893	ZNF337	400.109	0.603737	0.154396	3.91031	9.21766e-05	0.00257089	sensitive models	p < 0.001	FDR adjusted p < 0.05		Zinc finger protein 337
1894	LOC100271836	1350.96	0.604078	0.153591	3.93303	8.38817e-05	0.00239117	sensitive models	p < 0.001	FDR adjusted p < 0.05
1895	AX747140	119.028	0.605323	0.169021	3.58134	0.000341833	0.00649747	sensitive models	p < 0.001	FDR adjusted p < 0.05
1896	PHC3	2830.56	0.606711	0.126691	4.78891	1.67692e-06	0.000140778	sensitive models	p < 0.001	FDR adjusted p < 0.05		Polyhomeotic-like protein 3
1897	C22orf46	183.541	0.606716	0.218628	2.77511	0.00551829	0.0442565	sensitive models		FDR adjusted p < 0.05
1898	NUTM2A-AS1	532.965	0.607616	0.210427	2.88754	0.00388264	0.0352614	sensitive models		FDR adjusted p < 0.05
1899	DSTNP2	46.4526	0.607752	0.218727	2.77859	0.00545952	0.0438895	sensitive models		FDR adjusted p < 0.05
1900	LINC00265	119.207	0.607766	0.209307	2.90371	0.00368771	0.034078	sensitive models		FDR adjusted p < 0.05
1901	ZNF37A	498.512	0.610034	0.203417	2.99894	0.00270923	0.0276728	sensitive models		FDR adjusted p < 0.05		Zinc finger protein 37A
1902	LOC388692	523.63	0.61028	0.20444	2.98514	0.0028345	0.0284193	sensitive models		FDR adjusted p < 0.05
1903	C19orf44	106.617	0.610934	0.223791	2.72993	0.00633479	0.0487874	sensitive models		FDR adjusted p < 0.05		Uncharacterized protein C19orf44
1904	DDX5	5041.3	0.611166	0.173157	3.52956	0.000416253	0.00753559	sensitive models	p < 0.001	FDR adjusted p < 0.05		Probable ATP-dependent RNA helicase DDX5
1905	RSRC2	524.412	0.611511	0.150155	4.07253	4.65057e-05	0.00157568	sensitive models	p < 0.001	FDR adjusted p < 0.05		Arginine/serine-rich coiled-coil protein 2
1906	PHLPP2	365.283	0.613281	0.218629	2.80513	0.0050297	0.0417262	sensitive models		FDR adjusted p < 0.05		PH domain leucine-rich repeat-containing protein phosphatase 2
1907	HERC2P2	1569.1	0.613329	0.209536	2.92708	0.00342161	0.0323634	sensitive models		FDR adjusted p < 0.05
1908	AF289551	959.362	0.613372	0.22088	2.77695	0.00548718	0.0440488	sensitive models		FDR adjusted p < 0.05
1909	FLJ42627	264.969	0.61345	0.197647	3.10376	0.00191078	0.0216538	sensitive models		FDR adjusted p < 0.05
1910	PRRC2C	7329.16	0.613809	0.156921	3.91157	9.16962e-05	0.00256172	sensitive models	p < 0.001	FDR adjusted p < 0.05		Protein PRRC2C
1911	DQ572107	190.049	0.615951	0.155569	3.95933	7.516e-05	0.00223807	sensitive models	p < 0.001	FDR adjusted p < 0.05
1912	ZNF397	258.369	0.618707	0.172082	3.59541	0.000323882	0.00630092	sensitive models	p < 0.001	FDR adjusted p < 0.05		Zinc finger protein 397
1913	PHF21A	311.272	0.618855	0.190837	3.24284	0.00118343	0.0157237	sensitive models		FDR adjusted p < 0.05		PHD finger protein 21A
1914	ZNF827	395.659	0.619812	0.216285	2.86572	0.00416062	0.0369312	sensitive models		FDR adjusted p < 0.05		Zinc finger protein 827
1915	LOH11CR1I	264.783	0.619866	0.179793	3.44766	0.000565471	0.00923742	sensitive models	p < 0.001	FDR adjusted p < 0.05
1916	LOC401321	240.794	0.621588	0.207597	2.9942	0.00275165	0.027937	sensitive models		FDR adjusted p < 0.05
1917	RAB3IP	944.378	0.622024	0.173607	3.58295	0.000339735	0.00647761	sensitive models	p < 0.001	FDR adjusted p < 0.05		Rab-3A-interacting protein
1918	GOLGA2P5	112.789	0.625407	0.218799	2.85836	0.00425834	0.0375332	sensitive models		FDR adjusted p < 0.05		Putative golgin subfamily A member 2B
1919	LBX2-AS1	160.699	0.627511	0.175119	3.58333	0.000339238	0.00647546	sensitive models	p < 0.001	FDR adjusted p < 0.05
1920	CDC14A	146.727	0.627819	0.222828	2.8175	0.0048399	0.0407261	sensitive models		FDR adjusted p < 0.05		Dual specificity protein phosphatase CDC14A
1921	MGAT4A	545.537	0.628252	0.214102	2.93436	0.0033424	0.0318	sensitive models		FDR adjusted p < 0.05		Alpha-1,3-mannosyl-glycoprotein 4-beta-N-acetylglucosaminyltransferase A
1922	ERVK13-1	489.216	0.628832	0.186514	3.37151	0.000747579	0.0114057	sensitive models	p < 0.001	FDR adjusted p < 0.05		Endogenous retrovirus group K member 13-1 Env polyprotein
1923	HYPK	175.249	0.628884	0.193992	3.2418	0.00118778	0.0157691	sensitive models		FDR adjusted p < 0.05		Huntingtin-interacting protein K
1924	SLC22A20	184.236	0.629417	0.194597	3.23446	0.00121872	0.016016	sensitive models		FDR adjusted p < 0.05		Solute carrier family 22 member 20
1925	SPIN3	284.284	0.62984	0.169695	3.71161	0.000205947	0.00451318	sensitive models	p < 0.001	FDR adjusted p < 0.05		Spindlin-3
1926	ZNF81	287.809	0.629983	0.165919	3.79693	0.000146498	0.00358904	sensitive models	p < 0.001	FDR adjusted p < 0.05		Zinc finger protein 81
1927	TTLL3	608.135	0.631534	0.221169	2.85543	0.00429787	0.0377917	sensitive models		FDR adjusted p < 0.05		Tubulin monoglycylase TTLL3
1928	SRRM2	10247.1	0.631948	0.173555	3.6412	0.000271367	0.00549497	sensitive models	p < 0.001	FDR adjusted p < 0.05		Serine/arginine repetitive matrix protein 2
1929	C6orf141	230.456	0.632427	0.227667	2.77786	0.00547177	0.043967	sensitive models		FDR adjusted p < 0.05		Uncharacterized protein C6orf141
1930	RSF1	889.496	0.632639	0.153166	4.13041	3.62112e-05	0.00130592	sensitive models	p < 0.001	FDR adjusted p < 0.05		Remodeling and spacing factor 1
1931	AK093551	243.848	0.63343	0.199254	3.179	0.00147782	0.0181754	sensitive models		FDR adjusted p < 0.05
1932	AK124970	74.5795	0.634025	0.231741	2.73591	0.00622072	0.0481506	sensitive models		FDR adjusted p < 0.05
1933	MPP3	145.139	0.635329	0.197088	3.22358	0.00126599	0.0163571	sensitive models		FDR adjusted p < 0.05		MAGUK p55 subfamily member 3
1934	PGBD2	125.338	0.636707	0.199445	3.1924	0.00141095	0.017662	sensitive models		FDR adjusted p < 0.05		PiggyBac transposable element-derived protein 2
1935	NAA60	448.51	0.640836	0.200301	3.19937	0.0013773	0.0173826	sensitive models		FDR adjusted p < 0.05		N-alpha-acetyltransferase 60
1936	DHRS4L2	481.2	0.642414	0.148727	4.31942	1.56442e-05	0.000694809	sensitive models	p < 0.001	FDR adjusted p < 0.05		Dehydrogenase/reductase SDR family member 4-like 2
1937	PSMD6-AS2	93.5162	0.643606	0.206512	3.11656	0.00182975	0.0210041	sensitive models		FDR adjusted p < 0.05
1938	PHF8	741.983	0.643972	0.163499	3.93869	8.19289e-05	0.0023713	sensitive models	p < 0.001	FDR adjusted p < 0.05		Histone lysine demethylase PHF8
1939	ST20	57.9815	0.644651	0.216299	2.98037	0.002879	0.028624	sensitive models		FDR adjusted p < 0.05		Suppressor of tumorigenicity 20 protein
1940	ANKHD1-EIF4EBP3	973.337	0.646452	0.169474	3.81446	0.00013648	0.00344829	sensitive models	p < 0.001	FDR adjusted p < 0.05		ANKHD1-EIF4EBP3 readthrough
1941	MIRLET7BHG	469.6	0.648708	0.217659	2.98039	0.00287881	0.028624	sensitive models		FDR adjusted p < 0.05
1942	LOC652276	306.137	0.649414	0.186518	3.48177	0.00049811	0.00851581	sensitive models	p < 0.001	FDR adjusted p < 0.05
1943	KIF3A	311.37	0.650222	0.196619	3.30702	0.00094294	0.0134311	sensitive models	p < 0.001	FDR adjusted p < 0.05		Kinesin-like protein KIF3A
1944	NPIPL1	272.295	0.650952	0.193301	3.36756	0.000758363	0.0115181	sensitive models	p < 0.001	FDR adjusted p < 0.05		Nuclear pore complex-interacting protein family member B7
1945	HERC2P4	116.645	0.652971	0.234882	2.78	0.00543596	0.0438634	sensitive models		FDR adjusted p < 0.05
1946	KMT2A	3978.91	0.656608	0.176894	3.71187	0.000205735	0.00451318	sensitive models	p < 0.001	FDR adjusted p < 0.05		Histone-lysine N-methyltransferase 2A
1947	AX747325	166.908	0.657898	0.213132	3.08681	0.00202315	0.0225785	sensitive models		FDR adjusted p < 0.05
1948	L3MBTL1	161.627	0.658345	0.220618	2.98409	0.0028442	0.0284656	sensitive models		FDR adjusted p < 0.05		Lethal(3)malignant brain tumor-like protein 1
1949	ZNF594	134.759	0.659508	0.2065	3.19375	0.00140439	0.0175929	sensitive models		FDR adjusted p < 0.05		Zinc finger protein 594
1950	CHD6	1133.95	0.662772	0.13917	4.76231	1.91391e-06	0.000156773	sensitive models	p < 0.001	FDR adjusted p < 0.05		Chromodomain-helicase-DNA-binding protein 6
1951	BC018860	184274	0.664019	0.177279	3.74562	0.00017995	0.00409781	sensitive models	p < 0.001	FDR adjusted p < 0.05
1952	ZC3H8	78.392	0.668534	0.219102	3.05125	0.00227891	0.0246186	sensitive models		FDR adjusted p < 0.05		Zinc finger CCCH domain-containing protein 8
1953	ZNF235	113.783	0.668819	0.219679	3.04453	0.00233048	0.0249856	sensitive models		FDR adjusted p < 0.05		Zinc finger protein 235
1954	AZI1	191.116	0.669933	0.178553	3.75201	0.000175425	0.00404387	sensitive models	p < 0.001	FDR adjusted p < 0.05		Centrosomal protein of 131 kDa
1955	WDR27	168.33	0.669959	0.204667	3.2734	0.00106261	0.0145539	sensitive models		FDR adjusted p < 0.05		WD repeat-containing protein 27
1956	ATXN7L1	242.522	0.670119	0.232709	2.87964	0.00398126	0.0359058	sensitive models		FDR adjusted p < 0.05		Ataxin-7-like protein 1
1957	BC015774	56.3263	0.670286	0.206911	3.23949	0.00119744	0.0158346	sensitive models		FDR adjusted p < 0.05
1958	LOC399744	73.1657	0.671394	0.191144	3.5125	0.000443917	0.0078932	sensitive models	p < 0.001	FDR adjusted p < 0.05
1959	TRPV1	101.766	0.672561	0.240728	2.79386	0.00520828	0.0425591	sensitive models		FDR adjusted p < 0.05		Transient receptor potential cation channel subfamily V member 1
1960	LOC642852	196.636	0.673164	0.246926	2.72618	0.00640723	0.0490988	sensitive models		FDR adjusted p < 0.05
1961	FLJ43663	166.923	0.675722	0.215346	3.13784	0.00170199	0.020004	sensitive models		FDR adjusted p < 0.05		Uncharacterized protein
1962	PPM1L	219.613	0.675885	0.198832	3.39928	0.00067564	0.0105465	sensitive models	p < 0.001	FDR adjusted p < 0.05		Protein phosphatase 1L
1963	HELB	102.778	0.676797	0.213102	3.17593	0.00149356	0.0182654	sensitive models		FDR adjusted p < 0.05		DNA helicase B
1964	FLJ10038	216.305	0.678355	0.142179	4.77115	1.83181e-06	0.000152266	sensitive models	p < 0.001	FDR adjusted p < 0.05
1965	C9orf3	588.009	0.678795	0.211108	3.21539	0.00130266	0.0166833	sensitive models		FDR adjusted p < 0.05		Aminopeptidase O
1966	ERC1	1076.96	0.678795	0.229062	2.96337	0.00304295	0.0298484	sensitive models		FDR adjusted p < 0.05		ELKS/Rab6-interacting/CAST family member 1
1967	AK097119	209.318	0.679199	0.205423	3.30634	0.000945233	0.0134484	sensitive models	p < 0.001	FDR adjusted p < 0.05
1968	PLEKHA6	2618.06	0.679329	0.174965	3.88264	0.000103327	0.00277325	sensitive models	p < 0.001	FDR adjusted p < 0.05		Pleckstrin homology domain-containing family A member 6
1969	BC021061	78.2725	0.680331	0.223126	3.04909	0.00229533	0.024764	sensitive models		FDR adjusted p < 0.05
1970	CCDC66	184.058	0.683119	0.177043	3.8585	0.000114086	0.00299392	sensitive models	p < 0.001	FDR adjusted p < 0.05		Coiled-coil domain-containing protein 66
1971	CHD3	2673.81	0.683288	0.188655	3.62189	0.000292463	0.00584718	sensitive models	p < 0.001	FDR adjusted p < 0.05		Chromodomain-helicase-DNA-binding protein 3
1972	TACC1	2320.54	0.683964	0.1948	3.51111	0.000446241	0.00791785	sensitive models	p < 0.001	FDR adjusted p < 0.05		Transforming acidic coiled-coil-containing protein 1
1973	ARRDC4	1165.56	0.684109	0.241418	2.83371	0.0046011	0.039463	sensitive models		FDR adjusted p < 0.05		Arrestin domain-containing protein 4
1974	AGO3	349.444	0.684151	0.146414	4.6727	2.97259e-06	0.000207271	sensitive models	p < 0.001	FDR adjusted p < 0.05		Protein argonaute-3
1975	ACTR3C	97.1105	0.684625	0.243997	2.80587	0.00501808	0.0416913	sensitive models		FDR adjusted p < 0.05		Actin-related protein 3C
1976	DIP2C	578.615	0.687831	0.252207	2.72725	0.00638648	0.0490199	sensitive models		FDR adjusted p < 0.05		Disco-interacting protein 2 homolog C
1977	SCARNA17	223.518	0.688381	0.220695	3.11916	0.00181369	0.0209044	sensitive models		FDR adjusted p < 0.05
1978	TAF15	930.963	0.690736	0.143205	4.82341	1.41126e-06	0.000127205	sensitive models	p < 0.001	FDR adjusted p < 0.05		Transcription initiation factor TFIID subunit 12
1979	AK024092	251.387	0.691752	0.205385	3.36807	0.000756966	0.0115073	sensitive models	p < 0.001	FDR adjusted p < 0.05
1980	AX746969	34.1684	0.691992	0.235147	2.9428	0.00325257	0.0312907	sensitive models		FDR adjusted p < 0.05
1981	LOC100129917	130.684	0.695865	0.229551	3.03142	0.00243409	0.0256661	sensitive models		FDR adjusted p < 0.05
1982	RBM26	1194.04	0.696719	0.164681	4.23072	2.32944e-05	0.00093588	sensitive models	p < 0.001	FDR adjusted p < 0.05		RNA-binding protein 26
1983	DAGLA	212.808	0.699688	0.233574	2.99557	0.0027393	0.0278722	sensitive models		FDR adjusted p < 0.05		Diacylglycerol lipase-alpha
1984	BPTF	2458.83	0.700263	0.15959	4.38788	1.1446e-05	0.000553409	sensitive models	p < 0.001	FDR adjusted p < 0.05		Nucleosome-remodeling factor subunit BPTF
1985	AL137655	228.699	0.701268	0.226397	3.09752	0.00195148	0.0220546	sensitive models		FDR adjusted p < 0.05
1986	LOC440354	2002.08	0.705699	0.146551	4.81538	1.46921e-06	0.000128531	sensitive models	p < 0.001	FDR adjusted p < 0.05
1987	SAMD12	1690.4	0.7063	0.134329	5.258	1.45631e-07	2.45794e-05	sensitive models	p < 0.001	FDR adjusted p < 0.05		Sterile alpha motif domain-containing protein 12
1988	TRIM62	132.341	0.707944	0.212472	3.33194	0.000862434	0.0125671	sensitive models	p < 0.001	FDR adjusted p < 0.05		E3 ubiquitin-protein ligase TRIM62
1989	PPP1R12B	1274.61	0.708026	0.214825	3.29583	0.000981308	0.0138053	sensitive models	p < 0.001	FDR adjusted p < 0.05		Protein phosphatase 1 regulatory subunit 12B
1990	AK055323	199.614	0.712278	0.244151	2.91737	0.00352995	0.0330363	sensitive models		FDR adjusted p < 0.05
1991	KIAA1377	325.39	0.71308	0.195483	3.64779	0.000264504	0.00539038	sensitive models	p < 0.001	FDR adjusted p < 0.05		Centrosomal protein of 126 kDa
1992	LOC389791	146.521	0.713185	0.217954	3.27218	0.0010672	0.0145846	sensitive models		FDR adjusted p < 0.05
1993	GRIPAP1	436.32	0.713417	0.180972	3.94214	8.07595e-05	0.00234954	sensitive models	p < 0.001	FDR adjusted p < 0.05		GRIP1-associated protein 1
1994	MNS1	146.133	0.714425	0.214392	3.33233	0.000861231	0.0125604	sensitive models	p < 0.001	FDR adjusted p < 0.05		Meiosis-specific nuclear structural protein 1
1995	CCDC34	74.9059	0.716706	0.23432	3.05866	0.00222327	0.0241723	sensitive models		FDR adjusted p < 0.05		Coiled-coil domain-containing protein 34
[truncated: 223 more rows]

## Sheet: Table_S3
Additional File 3: Table S3. Significantly enriched gene sets between gemcitabine sensitive and resistant PDAC models at baseline.
The analysis was conducted with R package FGSEA [Korotkevich et al. bioRxiv. 2021, 060012; FGSEA Reference Manual]. All results with FDR-adjusted p-value padj < 0.01 are listed. The genes driving each pathway enrichment are listed in the leadingEdge column.
Gene sets enriched in resistant models are in orange font. FDR: false discovery rate adjusted p-value for multiple testing; ES = enrichment score; NES = normalized enrichment score.
Nb	pathway	p value	FDR	GeneCount	GeneRatio	ES	NES	sign	nMoreExtreme	size	leadingEdge
1	HALLMARK_INTERFERON_ALPHA_RESPONSE	2.32e-06	2.48e-05	63	0.67	0.734418	2.93183	Enriched in senstive	0	94	TDRD7 DDX60 LAMP3 SAMD9 HERC6 OASL TRIM14 GBP4 RSAD2 TMEM140 SAMD9L TXNIP HELZ2 IRF1 IFIT3 MOV10 SP110 TRIM21 CXCL10 TRAFD1 IFIT2 PARP14 CSF1 RTP4 CMPK2 MX1 IFI44 PARP12 PARP9 CXCL11 PLSCR1 IL15 UBA7 STAT2 DHX58 SELL TRIM5 PSME1 UBE2L6 IFI44L PSMB9 RIPK2 GBP2 IFITM1 IFIH1 PSME2 SLC25A28 IFITM3 IRF7 EPSTI1 NUB1 IFI27 ADAR CCRL2 IFI35 OGFR BATF2 BST2 IL4R ISG15 CASP1 LAP3 EIF2AK2
2	HALLMARK_INTERFERON_GAMMA_RESPONSE	2.48e-06	2.48e-05	90	0.46	0.544904	2.41121	Enriched in senstive	0	194	TDRD7 DDX60 HERC6 OASL TRIM14 GBP4 RSAD2 SAMD9L SLAMF7 TXNIP HELZ2 IRF1 ZNFX1 IFIT3 IFNAR2 SAMHD1 VCAM1 SP110 CD274 TRIM21 CXCL10 RAPGEF6 TRAFD1 CD40 IFIT2 PARP14 RTP4 CMPK2 MYD88 MX1 IFI44 PARP12 CXCL11 TOR1B PLSCR1 IL15 PSMB10 STAT2 DHX58 OAS3 PSME1 OAS2 XAF1 UBE2L6 IFI44L CASP4 PSMB9 CMKLR1 RIPK2 SECTM1 IFIH1 PSME2 TNFAIP6 SLC25A28 IFITM3 IRF7 EPSTI1 FAS TNFSF10 NFKB1 BANK1 IFI27 MX2 ADAR IFI3…
3	HALLMARK_INFLAMMATORY_RESPONSE	2.49e-05	0.000155447	66	0.34	0.380009	1.68342	Enriched in senstive	9	196	LAMP3 TLR3 IRF1 CXCL10 EBI3 CD40 HRH1 EMP3 ADM C5AR1 CSF1 RTP4 SLC11A2 SGMS2 RAF1 CXCL11 IL15 IRAK2 SELL IFNGR2 MET ABCA1 NLRP3 GPR183 SLC28A2 BEST1 CMKLR1 AHR RIPK2 IFITM1 TNFAIP6 CCL17 IRF7 PTGIR DCBLD2 TNFSF10 NFKB1 PIK3R5 CSF3R PCDH7 CCRL2 CXCL9 RHOG P2RX4 BST2 SEMA4D IL18R1 CX3CL1 IL4R SLC1A2 NPFFR2 MEP1A PSEN1 SCN1B SLC31A2 EIF2AK2 RELA GNA15 MXD1 SPHK1 TIMP1 TNFSF9 TLR1 CCL20 SRI AQP9
4	HALLMARK_IL6_JAK_STAT3_SIGNALING	0.00200679	0.00716711	37	0.43	0.41068	1.61546	Enriched in senstive	870	86	IL12RB1 IRF1 CXCL10 EBI3 CSF1 MYD88 CXCL11 STAT2 CSF2 IFNGR2 CRLF2 IL6ST ACVRL1 CBL FAS PIK3R5 CSF3R CXCL9 IL18R1 IL3RA IL4R CD38 JUN PIM1 A2M INHBE IL7 HMOX1 TNFRSF12A CSF2RA ITGB3 PDGFC GRB2 IL10RB ITGA4 CD44 REG1A
5	HALLMARK_APOPTOSIS	0.0157628	0.0463611	66	0.42	0.313728	1.35391	Enriched in senstive	6490	159	TXNIP IRF1 BCL10 IGFBP6 PLAT CASP6 PMAIP1 MCL1 ATF3 CTNNB1 CAV1 CASP4 GSN SPTAN1 BCL2L2 SMAD7 IFITM3 ANXA1 EGR3 TIMP3 FAS RHOB F2R CDK2 TNFSF10 PPP2R5B CASP2 TGFBR3 DDIT3 PEA15 WEE1 PDCD4 AIFM3 CD38 PSEN1 BCL2L1 GADD45A JUN CASP1 BRCA1 RELA GNA15 GPX1 MADD BNIP3L TIMP1 GADD45B CCND2 DIABLO HMOX1 TNFRSF12A ENO2 PPP3R1 GPX4 CFLAR CD44 LGALS3 ERBB3 CDKN1B DNM1L PAK1 APP BCL2L11 CDKN1A CD69 LUM
6	HALLMARK_CHOLESTEROL_HOMEOSTASIS	0.0260526	0.0723684	27	0.37	-0.383739	-1.42054	Enriched in resistant	14602	73	ACAT2 SQLE CLU IDI1 DHCR7 FDPS MVD FABP5 HMGCS1 FADS2 CYP51A1 PCYT2 SC5D HSD17B7 ATF5 PNRC1 SREBF2 ALDOC SEMA3B ANXA13 CPEB2 FASN CXCL16 CD9 HMGCR LSS MAL2
7	HALLMARK_ESTROGEN_RESPONSE_LATE	0.00326514	0.0108838	64	0.33	-0.341229	-1.45502	Enriched in resistant	1949	194	IGSF1 SGK1 XBP1 DHCR7 PPIF ALDH3A2 SERPINA5 AGR2 GAL BLVRB TPD52L1 ISG20 UNC13B FABP5 DNAJC1 BAG1 SERPINA3 IDH2 PERP CPE S100A9 TMPRSS3 CA2 MAPK13 RET ALDH3B1 GALE CELSR2 TNNC1 SLC1A4 SIAH2 CKB HMGCS2 DNAJC12 SLC7A5 TSPAN13 OVOL2 SFN KLK11 IMPA2 KLK10 TRIM29 FRK NPY1R TPBG TST SEMA3B LLGL2 CD9 ID2 EMP2 HR ELOVL5 COX6C SORD IGFBP4 ACOX2 NXT1 ETFB MYB MEST PLAC1 RPS6KA2 SCARB1
8	HALLMARK_XENOBIOTIC_METABOLISM	0.000931083	0.00358109	64	0.32	-0.356938	-1.52488	Enriched in resistant	556	197	DDT PGD FAH SSR3 AKR1C3 AKR1C2 GCLC JUP CD36 ATOH8 BLVRB PEMT CYP2E1 ALDH3A1 ETS2 PC NQO1 RAP1GAP MAN1A1 IDH1 AHCY CA2 ACO2 SLC46A3 ASL CFB F10 BPHL SMOX GSTT2 GCH1 COMT ARPP19 KYNU SLC35B1 APOE ABCC2 HRG LPIN2 HES6 PINK1 CES1 PPARD FBLN1 PYCR1 DDAH2 EPHX1 BCAR1 PMM1 PTGDS TPST1 CAT ID2 CYP2S1 ARG2 SERTAD1 ELOVL5 ANGPTL3 IGFBP4 ACOX2 SLC1A5 DHRS1 F11 CSAD
9	HALLMARK_GLYCOLYSIS	0.000399513	0.00181597	63	0.32	-0.367485	-1.56994	Enriched in resistant	238	197	GMPPA ABCB6 PSMC4 ME1 STC1 HDLBP GCLC B4GALT1 PLOD1 KDELR3 IER3 ISG20 GOT2 G6PD LHPP GPC1 PC CLN6 IDH1 PPIA ALG1 PMM2 GALK2 GLRX SLC25A13 MIF VEGFA COPB2 GALE NT5E GYS1 POLR3K MDH2 EFNA3 ARPP19 CITED2 NOL3 ENO1 CLDN3 CHPF DSC2 CTH ADORA2B ALDH7A1 SDHC MPI TPBG B4GALT2 IRS2 GLCE TPST1 GPC3 PRPS1 LHX9 AURKA PFKP PKM CHST1 RPE AGL BIK MDH1 NANP
10	HALLMARK_FATTY_ACID_METABOLISM	0.000447917	0.00186632	52	0.33	-0.387049	-1.6064	Enriched in resistant	262	156	BCKDHB ME1 ACAT2 AQP7 IDI1 SUCLA2 D2HGDH ALDH3A2 CD36 ADSL ACADM GCDH ALDH3A1 ODC1 IDH3B IDH1 HSPH1 CA2 SUCLG1 ACO2 HMGCS1 SERINC1 MIF HIBCH BPHL PPARA CPT1A YWHAH SDHA MDH2 ECHS1 HMGCS2 ACSS1 HSD17B7 HADHB CCDC58 GRHPR EPHX1 HSD17B10 NTHL1 SDHC HMGCL GLUL PDHA1 FASN MDH1 ELOVL5 CPT2 ADIPOR2 CEL NCAPH2 PCBD1
11	HALLMARK_ADIPOGENESIS	0.000145961	0.000810895	74	0.39	-0.383162	-1.62972	Enriched in resistant	86	190	DDT ME1 FAH CHCHD10 PTCD3 DHCR7 ITIH5 CD36 COQ9 PEMT RMDN3 ACADM PHYH ORM1 GHITM GPAM ACLY SAMM50 IDH1 SUCLG1 ACO2 SDHB COQ3 HIBCH SLC5A6 PREB MGST3 COL4A1 IDH3A PIM3 DNAJB9 NDUFAB1 IMMT MCCC1 MDH2 AIFM1 ECHS1 SPARCL1 ELMOD3 APOE COX8A SULT1A1 C3 ABCB8 MTCH2 EPHX2 DGAT1 CYC1 SDHC DHRS7B ARL4A TST UQCR10 CAT RAB34 ATL2 LPCAT3 PRDX3 CHUK CPT2 SLC1A5 ADIPOR2 ETFB YWHAG PPM1B SCARB1 SLC25A1 ESRRA PEX…
12	HALLMARK_REACTIVE_OXYGEN_SPECIES_PATHWAY	0.0044247	0.0138272	24	0.51	-0.485826	-1.65747	Enriched in resistant	2425	47	GCLC SOD2 FTL SRXN1 TXNRD2 G6PD STK25 GCLM NQO1 PRDX4 GLRX NDUFS2 HHEX PRNP MSRA NDUFA6 PRDX2 CAT EGLN2 PFKP ERCC2 NDUFB4 ABCC1 GLRX2
13	HALLMARK_UV_RESPONSE_UP	0.00017384	0.000869199	46	0.3	-0.401486	-1.66239	Enriched in resistant	101	153	FGF18 AQP3 ARRB2 NR4A1 PPIF TYRO3 SOD2 DDX21 GAL SHOX2 YKT6 TCHH NPTXR STK25 AMD1 MAPK8IP2 GLS ONECUT1 APOM CA2 RAB27A DNAJA1 RET BAK1 CREG1 GCH1 CLCN2 BSG SULT1A1 IGFBP2 SIGMAR1 SQSTM1 RPN1 DGAT1 EPHX1 CYB5B TST EIF2S3 HTR7 CDKN1C AGO2 BTG1 PDAP1 EPCAM KLHDC3 STARD3
14	HALLMARK_UNFOLDED_PROTEIN_RESPONSE	3.49e-06	2.91e-05	37	0.35	-0.499775	-1.96568	Enriched in resistant	1	106	HERPUD1 WIPI1 SRPRB SSR1 XBP1 FKBP14 PDIA5 YIF1A PDIA6 KDELR3 SERP1 SEC11A DNAJC3 IMP3 DCTN1 LSM4 NFYA NOP56 ATF4 CHAC1 KIF5B VEGFA PREB DNAJA4 DNAJB9 SLC1A4 BAG3 DKC1 CALR EIF2AK3 SLC7A5 HSP90B1 NPM1 PARN MTHFD2 HYOU1 ALDH18A1
15	HALLMARK_MTORC1_SIGNALING	1.67e-06	2.48e-05	72	0.37	-0.460797	-1.96597	Enriched in resistant	0	195	SDF2L1 PSMC4 ME1 STC1 SQLE GCLC SSR1 RAB1A XBP1 IDI1 DHCR7 CANX SRD5A1 NUFIP1 YKT6 SLC7A11 TOMM40 SERP1 FKBP2 G6PD ACACA SEC11A ACLY IDH1 PPIA HMGCS1 GLRX UFM1 PNO1 EEF1E1 PSMD14 PITPNB HSPE1 CCT6A IGFBP5 SLC1A4 FADS2 IMMT CALR CYP51A1 PSMD12 GPI SC5D PSMA4 SLC7A5 HSP90B1 TUBG1 FADS1 ACTR2 ENO1 SQSTM1 RPN1 MTHFD2 HSPD1 PSMB5 MTHFD2L CTH CYB5B CCNG1 PSME3 UCHL5 AURKA EIF2S2 PDAP1 CD9 NUPR1 ELOVL5 …
16	HALLMARK_MYC_TARGETS_V2	1.26e-05	9.02e-05	27	0.47	-0.571058	-2.02846	Enriched in resistant	6	58	NDUFAF4 PES1 AIMP2 IMP4 NOP56 TBRG4 DDX18 HSPE1 BYSL WDR43 SRM NOP2 IPO4 NIP7 DCTPP1 MYBBP1A MPHOSPH10 TFB2M NPM1 MRTO4 HSPD1 PUS1 PPAN GRWD1 FARSA NOLC1 SORD
17	HALLMARK_MYC_TARGETS_V1	1.67e-06	2.48e-05	92	0.48	-0.532416	-2.26891	Enriched in resistant	0	193	HDDC2 PSMC4 GSPT1 EIF3B HNRNPA3 EIF3D CANX SYNCRIP DDX21 AIMP2 FBL GOT2 HDGF CCT5 PCBP1 COX5A RANBP1 CDC45 RPS2 SF3A1 EIF3J SNRPD3 ODC1 PRDX4 HDAC2 PPIA HNRNPA2B1 NOP56 RSL1D1 TCP1 HSP90AB1 SRSF3 SSB DDX18 TUFM PSMD14 STARD7 POLD2 HSPE1 SRM SNRPB2 TARDBP SNRPG SERBP1 UBE2L3 NDUFAB1 PSMD1 SRSF7 RPS10 EEF1B2 PSMD3 PSMD7 SNRPA RNPS1 ILF2 PSMA4 KPNA2 CCT3 NPM1 LSM2 SNRPA1 NME1 XRCC6 CCT4 HSPD1 GLO1 R…
18	HALLMARK_OXIDATIVE_PHOSPHORYLATION	1.68e-06	2.48e-05	95	0.52	-0.568559	-2.40929	Enriched in resistant	0	184	COX7A2 NDUFA4 NDUFS1 OAT MPC1 MTRR CYB5R3 CYCS PDHX SUCLA2 UQCRC2 OGDH ATP6V1E1 NDUFV2 GOT2 ACADM PHYH TOMM22 COX5A MRPS11 MTRF1 COX11 NDUFB3 RHOT1 IDH3B IDH2 IDH1 LRPPRC HADHA COX6B1 ATP6V0C OPA1 SUCLG1 NDUFB5 ACO2 NDUFS6 SDHB COX5B AFG3L2 PMPCA SLC25A6 MGST3 NDUFS2 NDUFB6 ACADSB IDH3A CPT1A SDHA NDUFAB1 IMMT MDH2 AIFM1 ECHS1 NDUFA1 ETFA MFN2 COX8A GPI ALDH6A1 TIMM10 NDUFV1 ATP6V0B SLC25A5 NDUFS…

## Sheet: Table S4
Additional File 3: Table S4. Significantly enriched gene sets for genes with different drug-induced expression profiles between gemcitabine sensitive and resistant PDAC models post-treatment.
The analysis was conducted with R package FGSEA [Korotkevich et al. bioRxiv. 2021, 060012; FGSEA Reference Manual]. All results with FDR-adjusted p-value padj < 0.01 are listed. The genes driving each pathway enrichment are listed in the leadingEdge column.
Gene sets enriched in resistant models are in orange font. FDR = false discovery rate adjusted p-value for multiple testing; ES = enrichment score; NES = normalized enrichment score.
Nb	pathway	p value	FDR	GeneCount	GeneRatio	ES	NES	sign	nMoreExtreme	size	leadingEdge
1	HALLMARK_ANGIOGENESIS	0.032457	0.064914	15	0.5	0.447257	1.51179	Enriched in sensitive	17630	30	SPP1 FGFR1 VTN STC1 COL3A1 COL5A2 THBD SERPINA5 SLCO2A1 VCAN LRPAP1 CXCL6 CCND2 TIMP1 ITGAV
2	HALLMARK_APICAL_JUNCTION	0.0482625	0.086183	33	0.2	-0.263209	-1.27018	Enriched in resistant	20298	169	CAP1 CNN2 ACTB ACTG1 VASP INSIG1 ARPC2 CDH3 CLDN7 RRAS CTNNA1 MPZL1 PIK3CB MVD ADAM15 CLDN4 RAC2 SHC1 MYL12B FSCN1 GNAI2 MAPK13 CDK8 AMIGO2 ITGA2 ITGA3 MAPK14 MPZL2 LIMA1 PTK2 HRAS NF2 SYK
3	HALLMARK_UV_RESPONSE_UP	0.0448441	0.0857857	42	0.3	-0.275198	-1.29517	Enriched in resistant	19096	142	ALDOA SLC6A8 ENO2 MRPL23 AP2S1 BAK1 YKT6 TMBIM6 TFRC POLR2H HYAL2 MGAT1 TUBA4A CDC34 KLHDC3 ATP6V1F RPN1 UROD TST BID STK25 BSG CLTB PPT1 JUNB GRPEL1 ALAS1 STARD3 ACAA1 EIF5 E2F5 GAL CYB5B C4BPB PRKCD CREG1 BTG1 LYN RHOB AMD1 POLE3 EIF2S3
4	HALLMARK_BILE_ACID_METABOLISM	0.0538467	0.0928391	34	0.37	-0.301236	-1.32121	Enriched in resistant	23528	92	PEX19 BCAR3 NUDT12 DHCR24 IDI1 PEX7 PRDX5 SLC22A18 LIPE PXMP2 HSD17B11 GSTK1 PEX16 ISOC1 SCP2 ABCA2 ALDH9A1 LONP2 ACSL1 PECR ABCD3 SULT2B1 PNPLA8 PFKM HSD3B7 IDH2 SLC35B2 CAT RETSAT GCLM FADS1 SOD1 HACL1 ACSL5
5	HALLMARK_INTERFERON_ALPHA_RESPONSE	0.0463243	0.0857857	28	0.3	-0.303554	-1.3362	Enriched in resistant	20214	94	IFI27 PSME1 PSMA3 IL4R TXNIP MVB12A PSMB8 PSME2 B2M TRIM21 OGFR IRF7 RTP4 GBP2 IFITM3 LPAR6 IFI35 PLSCR1 IRF2 IRF9 EPSTI1 IFITM1 CD47 OAS1 LY6E ISG15 BST2 TDRD7
6	HALLMARK_ESTROGEN_RESPONSE_LATE	0.0196326	0.0426795	51	0.28	-0.274003	-1.33861	Enriched in resistant	8191	185	KRT19 CDC20 PKP3 AMFR FDFT1 PERP DHCR7 SFN FLNB PTGES IGFBP4 COX6C GJB3 TOP2A EMP2 KIF20A SORD NBL1 TFF1 CLIC3 BLVRB GALE TST DHRS2 MAPK13 NXT1 XBP1 RAB31 TFF3 SEMA3B NAB2 PLK4 CAV1 RNASEH2A RAPGEFL1 TPBG GAL SULT2B1 SCNN1A TJP3 ITPK1 DCXR AGR2 ST14 IMPA2 IDH2 KRT13 ETFB CKB SLC16A1 MEST
7	HALLMARK_XENOBIOTIC_METABOLISM	0.0195936	0.0426795	56	0.33	-0.279995	-1.35118	Enriched in resistant	8240	169	DHPS COMT PTS ADH5 TMBIM6 CASP6 GSTO1 PTGES DHRS1 IGFBP4 GSS SLC1A5 TNFRSF1A ACP1 PSMB10 SSR3 BLVRB PTGES3 AHCY CBR1 IGFBP1 DDT CYB5A SHMT2 ASL GSR SPINT2 ALAS1 PEMT ALDH9A1 PYCR1 PC PINK1 DDAH2 AKR1C2 XDH AKR1C3 POR DCXR BPHL CYP4F2 ACO2 CAT FABP1 RETSAT MT2A EPHA2 HACL1 ATP2A2 HMOX1 NDRG2 ETS2 PPARD ALDH2 ACSM1 PTGDS
8	HALLMARK_APOPTOSIS	0.0226023	0.0470882	46	0.31	-0.286094	-1.35461	Enriched in resistant	9588	148	VDAC2 GNA15 TSPO BNIP3L ENO2 GPX1 GPX4 CASP6 BCL10 EBP MGMT LMNA CTNNB1 PPP3R1 CASP9 CDC25B BIK TOP2A EMP1 TXNIP PSEN1 BID BCAP31 LGALS3 PPP2R5B GSR PPT1 CDKN1B KRT18 IFNGR1 PTK2 IFITM3 CAV1 IGFBP6 ANXA1 CASP7 CASP4 DAP SC5D DAP3 IER3 RHOT2 GSN DIABLO RHOB RETSAT
9	HALLMARK_ESTROGEN_RESPONSE_EARLY	0.0114238	0.0271995	48	0.25	-0.280959	-1.37754	Enriched in resistant	4757	190	SLC2A1 BHLHE40 KRT19 MREG AMFR CLDN7 FDFT1 DHCR7 ASB13 SFN FLNB PTGES UGCG IGFBP4 TIPARP SEC14L2 KDM4B ELF3 NBL1 TFF1 CLIC3 BLVRB RHOD ZNF185 NADSYN1 DHRS3 DHRS2 NXT1 TSKU XBP1 RAB31 TFF3 FHL2 KRT8 KRT18 SEMA3B UNC119 KRT15 RAPGEFL1 MLPH TPBG P2RY2 SULT2B1 SCNN1A SLC37A1 TJP3 MYC ITPK1
10	HALLMARK_G2M_CHECKPOINT	0.00241413	0.00603531	71	0.38	-0.303526	-1.48715	Enriched in resistant	1005	189	CDC20 AURKA DDX39A MARCKS SQLE CKS1B TMPO CENPA CHMP1A CDK1 PTTG1 CCNA2 CKS2 PLK1 RAD21 BIRC5 BUB3 TTK CDKN3 LBR DTYMK CDC25B CDKN2C HMGN2 DR1 TOP2A CCNB2 UCK2 BUB1 TRAIP RACGAP1 PBK KPNA2 AURKB RPA2 MAPK14 CDKN1B STMN1 UBE2C CDK4 TPX2 MCM5 PRMT5 G3BP1 KIF2C TROAP PLK4 SAP30 CUL4A CCNF MAD2L1 TFDP1 XPO1 UBE2S KIF22 MYC ORC5 MCM6 HMMR TACC3 PAFAH1B1 CDC27 TNPO2 MCM2 KIF11 INCENP AMD1 HMGA1 HSPA8 M…
11	HALLMARK_P53_PATHWAY	0.000177379	0.00049272	57	0.3	-0.337831	-1.6543	Enriched in resistant	73	188	RPL36 NDRG1 HDAC3 RPS12 DDIT4 SDC1 SERPINB5 BAK1 S100A10 RPL18 HINT1 FAM162A TSC22D1 PHLDA3 PERP CGRRF1 DGKA VAMP8 PITPNC1 SFN SERTAD3 EI24 SEC61A1 ADA TRIB3 TXNIP CTSD TAX1BP3 MKNK2 RRP8 PCNA AK1 TRAF4 TGFA TPRKB STOM WRAP73 HRAS ANKRA2 DDB2 IER5 MAPKAPK3 SPHK1 GM2A ITGB4 RALGDS CDKN2A DCXR MXD1 IER3 BTG1 TRIAP1 ST14 STEAP3 KRT17 CCNG1 RETSAT
12	HALLMARK_ANDROGEN_RESPONSE	0.00136464	0.00359116	30	0.32	-0.37985	-1.66907	Enriched in resistant	595	93	KRT19 NDRG1 HMGCR INSIG1 VAPA TPD52 TSC22D1 SCD GNAI3 DHCR24 IDI1 ADRM1 XRCC6 HPGD AKT1 SORD NCOA4 PGM3 XRCC5 SPCS3 B2M TMEM50A GSR UBE2J1 KRT8 PTK2B TNFAIP8 SRF SLC38A2 SEC24D
13	HALLMARK_HEME_METABOLISM	1.19e-05	4.56e-05	66	0.4	-0.379751	-1.82507	Enriched in resistant	4	164	SLC2A1 SLC6A8 HMBS BNIP3L CTSB PGLS FBXO7 TFRC MAP2K3 MBOAT2 YPEL5 MXI1 UBAC1 TMEM9B NARF PDZK1IP1 BLVRB UROD DCUN1D1 NCOA4 PRDX2 FBXO34 BACH1 CCDC28A EIF2AK1 HTRA2 BSG TCEA1 PPOX PPP2R5B MGST3 SLC10A3 CPOX ISCA1 HDGF RIOK3 XPO7 FECH SLC25A37 SLC11A2 SLC30A1 PC SDCBP P4HA2 PSMD9 NEK7 DMTN GMPS ABCB6 LRP10 UROS RNF123 CDC27 SLC25A38 MARK3 MKRN1 GDE1 CAST CAT BLVRA MOCOS GCLM KHNYN PICALM FBXO9 DCA…
14	HALLMARK_UNFOLDED_PROTEIN_RESPONSE	4.84e-05	0.00015133	47	0.44	-0.41524	-1.86621	Enriched in resistant	20	106	RPS14 NHP2 YWHAZ DDIT4 EDEM1 EEF2 EXOSC10 CKS1B EIF2S1 PREB EIF4E GEMIN4 EIF4EBP1 LSM4 VEGFA SERP1 IMP3 EIF4A3 SHC1 IGFBP1 MTHFD2 ATF4 SPCS3 NPM1 XBP1 ATP6V0D1 ARFGAP1 EXOC2 EXOSC2 KDELR3 PDIA5 EXOSC4 SSR1 PDIA6 CEBPB EXOSC1 NOP56 RRP9 EXOSC5 CEBPG YIF1A EIF4A2 SEC11A SPCS1 ALDH18A1 HERPUD1 CXXC1
15	HALLMARK_PEROXISOME	7.34e-05	0.000215946	45	0.46	-0.421994	-1.87149	Enriched in resistant	31	98	FIS1 FDPS PRDX1 TSPO PEX2 SLC25A17 BCL10 DHCR24 IDI1 ITGB1BP1 ERCC1 PEX11B RDH11 SIAH1 PRDX5 CNBP TOP2A DHRS3 ACOT8 ERCC3 MVP HSD17B11 GSTK1 ISOC1 SCP2 HRAS ALDH9A1 LONP2 ACSL1 ACAA1 ABCD3 CDK7 SULT2B1 PEX14 VPS4B HSD3B7 CTBP1 IDH2 SLC35B2 CAT RETSAT HMGCL FADS1 STS SOD1
16	HALLMARK_PROTEIN_SECRETION	2.52e-05	8.4e-05	42	0.45	-0.443221	-1.95099	Enriched in resistant	10	94	VAMP3 ARFGAP3 TMED10 AP2S1 YKT6 COPB1 ARF1 COPE TPD52 RER1 AP2M1 CLTA TMX1 RAB14 VAMP4 STX7 RAB2A ARFIP1 MAPK1 TMED2 ERGIC3 PPT1 KRT18 GNAS TOM1L1 SCAMP1 ARFGEF2 AP3S1 M6PR SEC22B CAV2 SEC24D COG2 VPS4B SCAMP3 CD63 RAB9A VPS45 SOD1 ZW10 STX12 AP2B1
17	HALLMARK_E2F_TARGETS	2.41e-06	1.2e-05	90	0.46	-0.416657	-2.04957	Enriched in resistant	0	195	SNRPB CDC20 AURKA DDX39A TBRG4 DLGAP5 RAN TFRC CKS1B TMPO CDK1 PTTG1 EIF2S1 DEPDC1 CKS2 PLK1 RAD21 PRDX4 BIRC5 TUBB NME1 XRCC6 CDKN3 LBR POP7 CDC25B CDKN2C AK2 TOP2A PHF5A CCNB2 MTHFD2 MELK CDCA8 RACGAP1 RPA3 KPNA2 AURKB RPA2 PCNA SSRP1 PPP1R8 RFC2 TK1 CDKN1B SLBP STMN1 POLD2 CDK4 TCF19 CDCA3 MCM5 KIF2C DCTPP1 PLK4 RPA1 ASF1A DCK EXOSC8 ING3 POLE4 RNASEH2A MAD2L1 CENPM NUP205 NUP107 RAD1 DCLRE1B …
18	HALLMARK_PI3K_AKT_MTOR_SIGNALING	2.29e-06	1.2e-05	32	0.34	-0.476052	-2.09986	Enriched in resistant	0	95	SLC2A1 PDK1 PPP1CA PIN1 RPS6KA1 RAC1 ARPC3 ECSIT ARF1 YWHAB MAP2K3 CDK1 AP2M1 CFL1 SFN EIF4E ACTR2 RALB TNFRSF1A AKT1 RAF1 TRIB3 MAPKAP1 MAPK1 MKNK2 GRB2 UBE2N CDKN1B CDK4 PRKAG1 ARHGDIA HRAS
19	HALLMARK_REACTIVE_OXYGEN_SPECIES_PATHWAY	2.22e-05	7.93e-05	25	0.54	-0.557736	-2.13409	Enriched in resistant	9	46	PRDX1 TXN PFKP LAMTOR5 PRDX6 GPX4 PRDX4 NDUFS2 NDUFB4 CDKN2D PRDX2 MGST1 STK25 SRXN1 GSR JUNB MBP PDLIM1 OXSR1 TXNRD2 CAT EGLN2 ATOX1 GCLM SOD1
20	HALLMARK_MYC_TARGETS_V2	8.95e-06	3.73e-05	35	0.6	-0.534721	-2.14961	Enriched in resistant	3	58	HK2 CBX3 TBRG4 PHB WDR74 PLK1 AIMP2 RABEPK DDX18 SORD BYSL SLC19A1 WDR43 NPM1 IMP4 SLC29A2 TFB2M CDK4 MCM5 PES1 DCTPP1 PLK4 NIP7 MAP3K6 NOC4L MRTO4 MYC PRMT3 NOP56 PA2G4 RRP9 MCM4 EXOSC5 SUPV3L1 NOP16
21	HALLMARK_CHOLESTEROL_HOMEOSTASIS	6.78e-06	3.08e-05	36	0.5	-0.513284	-2.15289	Enriched in resistant	2	72	ALDOC FDPS ACTG1 ETHE1 HMGCR SQLE HSD17B7 FDFT1 NSDHL SCD LSS PPARG EBP DHCR7 LDLR SREBF2 PMVK IDI1 CTNNB1 ACAT2 MVD STARD4 ERRFI1 TRIB3 ACSS2 MVK LGALS3 JAG1 SEMA3B ABCA2 PLSCR1 CYP51A1 ANTXR2 SC5D PLAUR MAL2
22	HALLMARK_DNA_REPAIR	2.35e-06	1.2e-05	67	0.46	-0.461038	-2.1788	Enriched in resistant	0	146	POLR2G GUK1 MPG POLR1D NELFB DAD1 VPS28 POLB ITPA POLR2H NME3 POLR2E GPX4 RBX1 APRT NELFCD DGUOK POLD4 RAE1 POLR1C ADRM1 ERCC1 NME1 ARL6IP1 SEC61A1 ADA BOLA2 SURF1 GTF2A2 RALA GTF2B RPA3 POLR2F ERCC3 BCAP31 MRPL40 TMED2 RPA2 DCTN4 PCNA SSRP1 AK1 IMPDH2 GTF3C5 TARBP2 RFC5 RFC2 NT5C3A SRSF6 TAF12 RNMT POLR2C PRIM1 DDB2 PNP DDB1 POLE4 RAD51 TK2 SDCBP POLR2K POLR2D NELFE NCBP2 UMPS BRF2 EIF1B
23	HALLMARK_FATTY_ACID_METABOLISM	2.35e-06	1.2e-05	70	0.48	-0.498703	-2.35434	Enriched in resistant	0	145	LDHA ALDOA MIF SDHD LGALS1 ENO2 DLST MDH1 PTS OSTC S100A10 PSME1 PRDX6 HSD17B7 ADSL NSDHL CBR3 ACAA2 METAP1 CRYZ ECHS1 DHCR24 RAP1GDS1 IDI1 NCAPH2 PDHB RDH11 GRHPR ACAT2 IDH3B SDHC HPGD DECR1 UROD CBR1 ADIPOR2 ACOT8 NTHL1 GSTZ1 SUCLG2 REEP6 HSD17B11 MCEE ACADS CPOX MDH2 ALDH9A1 FH ACSL1 ACAA1 ECI1 SUCLA2 CCDC58 SERINC1 IDH3G UROS GPD2 NBN BPHL ACOT2 SDHA ACO2 FABP1 HADH BLVRA RETSAT ME1 HMGCS1 HM…
24	HALLMARK_ADIPOGENESIS	2.39e-06	1.2e-05	93	0.53	-0.494351	-2.40091	Enriched in resistant	0	177	ALDOA UQCR11 SLC25A1 NDUFB7 JAGN1 MRPL15 ANGPTL4 CD151 PFKL SAMM50 DRAM2 PGM1 SDHB PRDX3 NDUFS3 PPARG GPX4 COX7B ACAA2 DHCR7 ECHS1 PREB UBC RTN3 SOWAHC DLAT COQ3 NDUFAB1 SLC1A5 CCNG2 SDHC ATP1B3 COQ5 CDKN2C AK2 DECR1 PIM3 UQCRC1 PFKFB3 ADIPOR2 TST LIPE TALDO1 SLC19A1 ARL4A ACLY DDT UQCRQ IMMT COX6A1 REEP6 MGST3 COX8A ACADS GBE1 IFNGR1 GRPEL1 STOM MDH2 DHRS7B RIOK3 SCP2 UQCR10 PEMT ESYT1 REEP5 UCK…
25	HALLMARK_HYPOXIA	2.39e-06	1.2e-05	77	0.44	-0.546941	-2.65633	Enriched in resistant	0	177	LDHA ALDOA SLC2A1 PDK1 TPI1 ALDOC BHLHE40 PGK1 P4HA1 EFNA1 MIF PPFIA4 NDRG1 ENO1 HK2 SLC25A1 GAPDH DDIT4 ANGPTL4 KDM3A BNIP3L ENO2 ILVBL HS3ST1 PFKL PFKP EFNA3 ANXA2 PGM1 TPD52 FAM162A HK1 CASP6 PIM1 MXI1 UGP2 GPI TPST2 GRHPR TIPARP VEGFA ADM CCNG2 ERRFI1 PRDX5 ADORA2B PFKFB3 GALK1 IGFBP1 F3 SLC37A4 STBD1 PGF CDKN1B SDC4 GBE1 ANKZF1 SAP30 MT1E INHA AK4 KLF6 CAV1 KDELR3 TPBG GPC1 P4HA2 SULT2B1 PLI…
26	HALLMARK_MTORC1_SIGNALING	2.41e-06	1.2e-05	95	0.49	-0.573672	-2.82014	Enriched in resistant	0	194	LDHA ALDOA SLC2A1 PDK1 TPI1 BHLHE40 EGLN3 PGK1 P4HA1 ENO1 PPIA HK2 GAPDH HMBS DDIT4 PRDX1 AURKA HMGCR EDEM1 DDX39A PFKL INSIG1 YKT6 PGM1 PSMA3 SQLE SCD TFRC PPA1 MAP2K3 TUBA4A EBP PSMB5 DHCR7 LDLR DHCR24 IDI1 PLK1 ACTR2 GPI PLOD2 RDH11 COPS5 SLC1A5 STARD4 PSMD13 SERP1 RPN1 EEF1E1 TRIB3 SORD CCT6A BUB1 ADIPOR2 MTHFD2 PSMA4 PSMC2 ACLY SLC37A4 SHMT2 TCEA1 XBP1 ATP6V1D GSR IMMT SDF2L1 GBE1 RPA1 PNP A…
27	HALLMARK_GLYCOLYSIS	2.39e-06	1.2e-05	100	0.55	-0.586294	-2.85844	Enriched in resistant	0	182	LDHA ALDOA TPI1 EGLN3 PGK1 P4HA1 MIF PPFIA4 ENO1 PPIA PGAM1 HK2 DDIT4 SDC1 AURKA SLC16A3 ANGPTL4 ENO2 MDH1 TXN B3GNT3 PFKP PGLS EFNA3 SPAG4 FAM162A NSDHL MPI CENPA CASP6 CDK1 AKR1A1 MXI1 DEPDC1 UGP2 B4GALT2 ANG PYGL PLOD2 PKM VEGFA SDHC BIK ADORA2B ELF3 KIF20A GALK1 PPP2CB GALE TALDO1 SLC37A4 GMPPA GNPDA1 CYB5A TGFA TFF3 GMPPB B4GALT7 STMN1 ARTN HAX1 MDH2 ANKZF1 SAP30 ALG1 GOT2 ALDH9A1 B3GAT3 AK4…
28	HALLMARK_MYC_TARGETS_V1	2.4e-06	1.2e-05	123	0.64	-0.625015	-3.0705	Enriched in resistant	0	193	LDHA PGK1 PSMB3 PPIA NHP2 RPLP0 PSMA7 PSMA2 UBE2E1 RPS3 PWP1 CDC20 YWHAQ MRPL23 RPS6 RPS10 PCBP1 CBX3 RPL18 VDAC3 LSM2 LSM7 RPL34 PRDX3 RAN RPS5 EIF4H RPL14 SLC25A3 CCT4 SNRPG PHB PHB2 MRPS18B EIF3D VDAC1 CCT3 CCNA2 EIF2S1 CCT7 YWHAE EIF4E AIMP2 PRDX4 EEF1B2 BUB3 PSMA1 NME1 XRCC6 UBA2 NDUFAB1 COPS5 SNRPD2 ACP1 COX5A CNBP DDX18 PSMA6 RPS2 TUFM PTGES3 RSL1D1 EIF4G2 PSMD3 MRPL9 PSMA4 STARD7 CCT5 C1Q…
29	HALLMARK_OXIDATIVE_PHOSPHORYLATION	2.39e-06	1.2e-05	109	0.59	-0.66139	-3.22918	Enriched in resistant	0	184	LDHA COX5B UQCR11 VDAC2 COX6B1 NDUFB7 SDHD NDUFA8 MRPL15 COX4I1 ATP6V0B DLST MDH1 MRPS15 NDUFA4 VDAC3 COX7A2 NDUFB2 SDHB PRDX3 HADHA TIMM13 NDUFS3 MRPS30 NDUFB8 NDUFA9 COX7C SLC25A3 TOMM22 PHB2 GPX4 VDAC1 COX7B ACAA2 COX7A2L ECHS1 MRPL11 ATP6V0E1 TIMM8B UQCRC2 GPI DLAT MTX2 COX6C NDUFS1 PDHB MRPS12 NDUFS4 GLUD1 IDH3B NDUFAB1 SDHC MRPS22 COX5A NDUFS7 ATP6V1F NDUFA2 DECR1 SLC25A11 NDUFB5 UQCRC1 SLC…

## Sheet: Table_S5
Additional File 3: Table S5. Genes from MSigDB's cancer hallmark gene sets with drug-induced expression changes significantly correlated with TGI%.
Genes negatively correlated with TGI% are in orange font. FDR = false discovery rate adjusted p-value for multiple testing.
Nb	Gene	Spearman rho	p value	FDR	Protein name	HALLMARK gene sets that contain this gene
1	RPL36	-0.85	1.3e-06	0.00241	ribosomal protein L36	HALLMARK_P53_PATHWAY
2	TPI1	-0.819	1.5e-06	0.00241	triosephosphate isomerase 1	HALLMARK_GLYCOLYSIS, HALLMARK_HYPOXIA, HALLMARK_MTORC1_SIGNALING
3	ENO1	-0.807	1.7e-06	0.00241	enolase 1	HALLMARK_GLYCOLYSIS, HALLMARK_HYPOXIA, HALLMARK_MTORC1_SIGNALING
4	LDHA	-0.769	4.2e-06	0.00357	lactate dehydrogenase A	HALLMARK_FATTY_ACID_METABOLISM, HALLMARK_GLYCOLYSIS, HALLMARK_HYPOXIA, HALLMARK_MTORC1_SIGNALING, HALLMARK_MYC_TARGETS_V1, HALLMARK_OXIDATIVE_PHOSPHORYLATION
5	RPS12	-0.769	4.2e-06	0.00357	ribosomal protein S12	HALLMARK_P53_PATHWAY
6	RPLP0	-0.754	7.3e-06	0.00517	ribosomal protein lateral stalk subunit P0	HALLMARK_MYC_TARGETS_V1
7	RPS14	-0.747	9.6e-06	0.00583	ribosomal protein S14	HALLMARK_UNFOLDED_PROTEIN_RESPONSE
8	HMBS	-0.739	1.29e-05	0.00686	hydroxymethylbilane synthase	HALLMARK_HEME_METABOLISM, HALLMARK_MTORC1_SIGNALING
9	HK2	-0.728	1.95e-05	0.00921	hexokinase 2	HALLMARK_GLYCOLYSIS, HALLMARK_HYPOXIA, HALLMARK_IL2_STAT5_SIGNALING, HALLMARK_MTORC1_SIGNALING, HALLMARK_MYC_TARGETS_V2
10	PDK1	-0.725	2.21e-05	0.0094	pyruvate dehydrogenase kinase 1	HALLMARK_HYPOXIA, HALLMARK_MTORC1_SIGNALING, HALLMARK_PI3K_AKT_MTOR_SIGNALING
11	COX5B	-0.721	2.49e-05	0.00959	cytochrome c oxidase subunit 5B	HALLMARK_OXIDATIVE_PHOSPHORYLATION
12	RPS3	-0.719	2.76e-05	0.00959	ribosomal protein S3	HALLMARK_MYC_TARGETS_V1
13	GAPDH	-0.717	2.93e-05	0.00959	glyceraldehyde-3-phosphate dehydrogenase	HALLMARK_HYPOXIA, HALLMARK_MTORC1_SIGNALING
14	ALDOA	-0.709	3.85e-05	0.0113	aldolase, fructose-bisphosphate A	HALLMARK_ADIPOGENESIS, HALLMARK_FATTY_ACID_METABOLISM, HALLMARK_GLYCOLYSIS, HALLMARK_HYPOXIA, HALLMARK_MTORC1_SIGNALING, HALLMARK_UV_RESPONSE_UP
15	SDC1	-0.708	4e-05	0.0113	syndecan 1	HALLMARK_EPITHELIAL_MESENCHYMAL_TRANSITION, HALLMARK_GLYCOLYSIS, HALLMARK_P53_PATHWAY
16	SLCO1A2	0.703	4.85e-05	0.0124	solute carrier organic anion transporter family member 1A2	HALLMARK_BILE_ACID_METABOLISM
17	EXOSC10	-0.702	4.94e-05	0.0124	exosome component 10	HALLMARK_UNFOLDED_PROTEIN_RESPONSE
18	MREG	-0.693	6.77e-05	0.0149	melanoregulin	HALLMARK_ESTROGEN_RESPONSE_EARLY
19	DDIT4	-0.692	6.9e-05	0.0149	DNA damage inducible transcript 4	HALLMARK_GLYCOLYSIS, HALLMARK_HYPOXIA, HALLMARK_MTORC1_SIGNALING, HALLMARK_P53_PATHWAY, HALLMARK_UNFOLDED_PROTEIN_RESPONSE
20	LAMTOR5	-0.69	7.55e-05	0.0149	late endosomal/lysosomal adaptor, MAPK and MTOR activator 5	HALLMARK_REACTIVE_OXYGEN_SPECIES_PATHWAY
21	AURKA	-0.689	7.69e-05	0.0149	aurora kinase A	HALLMARK_E2F_TARGETS, HALLMARK_G2M_CHECKPOINT, HALLMARK_GLYCOLYSIS, HALLMARK_MITOTIC_SPINDLE, HALLMARK_MTORC1_SIGNALING, HALLMARK_SPERMATOGENESIS
22	NRCAM	0.689	7.69e-05	0.0149	neuronal cell adhesion molecule	HALLMARK_HEDGEHOG_SIGNALING
23	SLC2A1	-0.686	8.4e-05	0.0155	solute carrier family 2 member 1	HALLMARK_ESTROGEN_RESPONSE_EARLY, HALLMARK_HEME_METABOLISM, HALLMARK_HYPOXIA, HALLMARK_MTORC1_SIGNALING, HALLMARK_PI3K_AKT_MTOR_SIGNALING
24	UQCR11	-0.681	9.85e-05	0.0175	ubiquinol-cytochrome c reductase, complex III subunit XI	HALLMARK_ADIPOGENESIS, HALLMARK_OXIDATIVE_PHOSPHORYLATION
25	UXT	-0.675	0.000119	0.0195	ubiquitously expressed prefoldin like chaperone	HALLMARK_MITOTIC_SPINDLE
26	POM121	0.675	0.000121	0.0195	POM121 transmembrane nucleoporin	HALLMARK_DNA_REPAIR, HALLMARK_P53_PATHWAY
27	RPL39	-0.673	0.0001295	0.0195	ribosomal protein L39	HALLMARK_ALLOGRAFT_REJECTION
28	P4HA1	-0.668	0.0001481	0.0195	prolyl 4-hydroxylase subunit alpha 1	HALLMARK_GLYCOLYSIS, HALLMARK_HYPOXIA, HALLMARK_IL2_STAT5_SIGNALING, HALLMARK_MTORC1_SIGNALING
29	BIRC5	-0.667	0.000153	0.0195	baculoviral IAP repeat containing 5	HALLMARK_E2F_TARGETS, HALLMARK_G2M_CHECKPOINT, HALLMARK_MITOTIC_SPINDLE
30	SAMM50	-0.667	0.0001556	0.0195	SAMM50 sorting and assembly machinery component	HALLMARK_ADIPOGENESIS
31	CENPA	-0.666	0.0001608	0.0195	centromere protein A	HALLMARK_G2M_CHECKPOINT, HALLMARK_GLYCOLYSIS
32	PPIA	-0.666	0.0001608	0.0195	peptidylprolyl isomerase A	HALLMARK_GLYCOLYSIS, HALLMARK_MTORC1_SIGNALING, HALLMARK_MYC_TARGETS_V1
33	VDAC2	-0.666	0.0001608	0.0195	voltage dependent anion channel 2	HALLMARK_APOPTOSIS, HALLMARK_OXIDATIVE_PHOSPHORYLATION
34	FDPS	-0.665	0.0001634	0.0195	farnesyl diphosphate synthase	HALLMARK_CHOLESTEROL_HOMEOSTASIS, HALLMARK_MYOGENESIS, HALLMARK_PEROXISOME
35	MDH1	-0.663	0.0001717	0.0195	malate dehydrogenase 1	HALLMARK_FATTY_ACID_METABOLISM, HALLMARK_GLYCOLYSIS, HALLMARK_OXIDATIVE_PHOSPHORYLATION
36	RPS3A	-0.663	0.0001717	0.0195	ribosomal protein S3A	HALLMARK_ALLOGRAFT_REJECTION
37	TOP2A	-0.663	0.0001745	0.0195	DNA topoisomerase II alpha	HALLMARK_APOPTOSIS, HALLMARK_E2F_TARGETS, HALLMARK_ESTROGEN_RESPONSE_LATE, HALLMARK_G2M_CHECKPOINT, HALLMARK_MITOTIC_SPINDLE, HALLMARK_PEROXISOME
38	MRPS15	-0.662	0.0001802	0.0195	mitochondrial ribosomal protein S15	HALLMARK_OXIDATIVE_PHOSPHORYLATION
39	NF1	0.662	0.0001802	0.0195	neurofibromin 1	HALLMARK_APICAL_JUNCTION, HALLMARK_HEDGEHOG_SIGNALING, HALLMARK_MITOTIC_SPINDLE
40	PTS	-0.661	0.0001832	0.0195	6-pyruvoyltetrahydropterin synthase	HALLMARK_FATTY_ACID_METABOLISM, HALLMARK_XENOBIOTIC_METABOLISM
41	NHP2	-0.658	0.0001985	0.0201	NHP2 ribonucleoprotein	HALLMARK_MYC_TARGETS_V1, HALLMARK_UNFOLDED_PROTEIN_RESPONSE
42	MRPL23	-0.657	0.0002049	0.0201	mitochondrial ribosomal protein L23	HALLMARK_MYC_TARGETS_V1, HALLMARK_UV_RESPONSE_UP
43	ORC6	0.657	0.0002049	0.0201	origin recognition complex subunit 6	HALLMARK_E2F_TARGETS, HALLMARK_G2M_CHECKPOINT
44	ENO2	-0.657	0.0002082	0.0201	enolase 2	HALLMARK_APOPTOSIS, HALLMARK_EPITHELIAL_MESENCHYMAL_TRANSITION, HALLMARK_FATTY_ACID_METABOLISM, HALLMARK_GLYCOLYSIS, HALLMARK_HYPOXIA, HALLMARK_UV_RESPONSE_UP
45	GLUD1	-0.65	0.0002553	0.024	glutamate dehydrogenase 1	HALLMARK_OXIDATIVE_PHOSPHORYLATION
46	HDAC3	-0.649	0.0002593	0.024	histone deacetylase 3	HALLMARK_P53_PATHWAY
47	MIF	-0.646	0.0002843	0.0257	macrophage migration inhibitory factor	HALLMARK_FATTY_ACID_METABOLISM, HALLMARK_GLYCOLYSIS, HALLMARK_HYPOXIA
48	FBXO7	-0.645	0.0002931	0.026	F-box protein 7	HALLMARK_HEME_METABOLISM
49	PGK1	-0.643	0.0003114	0.0266	phosphoglycerate kinase 1	HALLMARK_GLYCOLYSIS, HALLMARK_HYPOXIA, HALLMARK_MTORC1_SIGNALING, HALLMARK_MYC_TARGETS_V1
50	DLGAP5	-0.64	0.0003357	0.0266	DLG associated protein 5	HALLMARK_E2F_TARGETS, HALLMARK_MITOTIC_SPINDLE
51	DHCR24	-0.639	0.0003459	0.0266	24-dehydrocholesterol reductase	HALLMARK_ANDROGEN_RESPONSE, HALLMARK_BILE_ACID_METABOLISM, HALLMARK_FATTY_ACID_METABOLISM, HALLMARK_MTORC1_SIGNALING, HALLMARK_PEROXISOME
52	PSMA7	-0.639	0.0003459	0.0266	proteasome subunit alpha 7	HALLMARK_MYC_TARGETS_V1
53	RPL9	-0.639	0.0003459	0.0266	ribosomal protein L9	HALLMARK_ALLOGRAFT_REJECTION
54	VAMP3	-0.639	0.0003459	0.0266	vesicle associated membrane protein 3	HALLMARK_PROTEIN_SECRETION
55	NDUFA8	-0.638	0.0003564	0.0266	NADH:ubiquinone oxidoreductase subunit A8	HALLMARK_OXIDATIVE_PHOSPHORYLATION
56	EEF2	-0.637	0.0003617	0.0266	eukaryotic translation elongation factor 2	HALLMARK_UNFOLDED_PROTEIN_RESPONSE
57	TMPO	-0.637	0.0003671	0.0266	thymopoietin	HALLMARK_E2F_TARGETS, HALLMARK_G2M_CHECKPOINT
58	BHLHE40	-0.636	0.0003725	0.0266	basic helix-loop-helix family member e40	HALLMARK_ESTROGEN_RESPONSE_EARLY, HALLMARK_HYPOXIA, HALLMARK_IL2_STAT5_SIGNALING, HALLMARK_MTORC1_SIGNALING, HALLMARK_MYOGENESIS, HALLMARK_TNFA_SIGNALING_VIA_NFKB, HALLMARK_UV_RESPONSE_DN
59	RPS19	-0.636	0.0003725	0.0266	ribosomal protein S19	HALLMARK_ALLOGRAFT_REJECTION
60	KLKB1	0.635	0.0003781	0.0266	kallikrein B1	HALLMARK_COAGULATION, HALLMARK_COMPLEMENT
61	EDEM1	-0.634	0.0003951	0.0266	ER degradation enhancing alpha-mannosidase like protein 1	HALLMARK_MTORC1_SIGNALING, HALLMARK_UNFOLDED_PROTEIN_RESPONSE
62	LSM4	-0.634	0.0003951	0.0266	LSM4 homolog, U6 small nuclear RNA and mRNA degradation associated	HALLMARK_UNFOLDED_PROTEIN_RESPONSE
63	PGAM1	-0.633	0.0004068	0.0266	phosphoglycerate mutase 1	HALLMARK_GLYCOLYSIS
64	CAP1	-0.632	0.0004128	0.0266	cyclase associated actin cytoskeleton regulatory protein 1	HALLMARK_APICAL_JUNCTION
65	TBRG4	-0.632	0.0004128	0.0266	transforming growth factor beta regulator 4	HALLMARK_E2F_TARGETS, HALLMARK_MYC_TARGETS_V2
66	DDX39A	-0.632	0.0004189	0.0266	DExD-box helicase 39A	HALLMARK_E2F_TARGETS, HALLMARK_G2M_CHECKPOINT, HALLMARK_MTORC1_SIGNALING
67	GSG1	0.632	0.0004189	0.0266	germ cell associated 1	HALLMARK_SPERMATOGENESIS
68	POLR1D	-0.63	0.0004375	0.027	RNA polymerase I and III subunit D	HALLMARK_DNA_REPAIR
69	CPEB2	0.629	0.0004438	0.027	cytoplasmic polyadenylation element binding protein 2	HALLMARK_CHOLESTEROL_HOMEOSTASIS
70	VAPA	-0.629	0.0004438	0.027	VAMP associated protein A	HALLMARK_ANDROGEN_RESPONSE
71	PCBP1	-0.628	0.0004568	0.027	poly(rC) binding protein 1	HALLMARK_MYC_TARGETS_V1
72	CNN2	-0.628	0.0004634	0.027	calponin 2	HALLMARK_APICAL_JUNCTION
73	HINT1	-0.628	0.0004634	0.027	histidine triad nucleotide binding protein 1	HALLMARK_P53_PATHWAY
74	IFI27	-0.626	0.0004837	0.0278	interferon alpha inducible protein 27	HALLMARK_INTERFERON_ALPHA_RESPONSE, HALLMARK_INTERFERON_GAMMA_RESPONSE
75	HADHA	-0.624	0.0005121	0.029	hydroxyacyl-CoA dehydrogenase trifunctional multienzyme complex subunit alpha	HALLMARK_OXIDATIVE_PHOSPHORYLATION
76	SLC6A8	-0.623	0.0005267	0.0295	solute carrier family 6 member 8	HALLMARK_EPITHELIAL_MESENCHYMAL_TRANSITION, HALLMARK_HEME_METABOLISM, HALLMARK_MYOGENESIS, HALLMARK_UV_RESPONSE_UP
77	MPPED2	0.622	0.0005418	0.0299	metallophosphoesterase domain containing 2	HALLMARK_ESTROGEN_RESPONSE_EARLY
78	SNRPB	-0.621	0.0005572	0.0304	small nuclear ribonucleoprotein polypeptides B and B1	HALLMARK_E2F_TARGETS
79	POLR2G	-0.62	0.000573	0.0308	RNA polymerase II subunit G	HALLMARK_DNA_REPAIR
80	ARID4B	0.617	0.0006058	0.0318	AT-rich interaction domain 4B	HALLMARK_TGF_BETA_SIGNALING
81	ATP6V0B	-0.617	0.0006058	0.0318	ATPase H+ transporting V0 subunit b	HALLMARK_OXIDATIVE_PHOSPHORYLATION
82	POLB	-0.617	0.0006143	0.0319	DNA polymerase beta	HALLMARK_DNA_REPAIR
83	EFNA1	-0.616	0.0006228	0.0319	ephrin A1	HALLMARK_HYPOXIA, HALLMARK_TNFA_SIGNALING_VIA_NFKB
84	BRAF	0.614	0.0006672	0.0338	B-Raf proto-oncogene, serine/threonine kinase	HALLMARK_SPERMATOGENESIS
85	HIPK2	0.611	0.0007142	0.0353	homeodomain interacting protein kinase 2	HALLMARK_IL2_STAT5_SIGNALING, HALLMARK_TGF_BETA_SIGNALING
86	SCD	-0.611	0.0007142	0.0353	stearoyl-CoA desaturase	HALLMARK_ANDROGEN_RESPONSE, HALLMARK_CHOLESTEROL_HOMEOSTASIS, HALLMARK_MTORC1_SIGNALING, HALLMARK_MYOGENESIS
87	ADIPOR2	-0.61	0.0007239	0.0354	adiponectin receptor 2	HALLMARK_ADIPOGENESIS, HALLMARK_APICAL_SURFACE, HALLMARK_FATTY_ACID_METABOLISM, HALLMARK_MTORC1_SIGNALING
88	PSMA3	-0.609	0.0007438	0.0359	proteasome subunit alpha 3	HALLMARK_INTERFERON_ALPHA_RESPONSE, HALLMARK_INTERFERON_GAMMA_RESPONSE, HALLMARK_MTORC1_SIGNALING
89	EIF1	-0.607	0.0007849	0.0373	eukaryotic translation initiation factor 1	HALLMARK_TNFA_SIGNALING_VIA_NFKB
90	ATRX	0.605	0.000817	0.0373	ATRX, chromatin remodeler	HALLMARK_G2M_CHECKPOINT, HALLMARK_UV_RESPONSE_DN
91	PSMB3	-0.605	0.000817	0.0373	proteasome subunit beta 3	HALLMARK_MYC_TARGETS_V1
92	SLC25A1	-0.605	0.000817	0.0373	solute carrier family 25 member 1	HALLMARK_ADIPOGENESIS, HALLMARK_HYPOXIA
93	DLST	-0.604	0.0008391	0.0373	dihydrolipoamide S-succinyltransferase	HALLMARK_FATTY_ACID_METABOLISM, HALLMARK_OXIDATIVE_PHOSPHORYLATION
94	ITGB1BP1	-0.604	0.0008391	0.0373	integrin subunit beta 1 binding protein 1	HALLMARK_PEROXISOME
95	CBX3	-0.604	0.0008503	0.0373	chromobox 3	HALLMARK_MYC_TARGETS_V1, HALLMARK_MYC_TARGETS_V2
96	NUDT12	-0.604	0.0008503	0.0373	nudix hydrolase 12	HALLMARK_BILE_ACID_METABOLISM
97	RPS6KA1	-0.604	0.0008503	0.0373	ribosomal protein S6 kinase A1	HALLMARK_PI3K_AKT_MTOR_SIGNALING
98	ID1	-0.603	0.0008616	0.0374	inhibitor of DNA binding 1, HLH protein	HALLMARK_TGF_BETA_SIGNALING, HALLMARK_UV_RESPONSE_DN
99	PRDX1	-0.6	0.0009203	0.0386	peroxiredoxin 1	HALLMARK_MTORC1_SIGNALING, HALLMARK_PEROXISOME, HALLMARK_REACTIVE_OXYGEN_SPECIES_PATHWAY
100	RFC5	-0.6	0.0009325	0.0386	replication factor C subunit 5	HALLMARK_DNA_REPAIR
101	TWSG1	-0.6	0.0009325	0.0386	twisted gastrulation BMP signaling modulator 1	HALLMARK_IL2_STAT5_SIGNALING
102	ABCA1	0.599	0.0009447	0.0386	ATP binding cassette subfamily A member 1	HALLMARK_ADIPOGENESIS, HALLMARK_BILE_ACID_METABOLISM, HALLMARK_INFLAMMATORY_RESPONSE, HALLMARK_PROTEIN_SECRETION, HALLMARK_TNFA_SIGNALING_VIA_NFKB
103	ALDOC	-0.599	0.0009447	0.0386	aldolase, fructose-bisphosphate C	HALLMARK_CHOLESTEROL_HOMEOSTASIS, HALLMARK_HYPOXIA
104	NCAPH2	-0.599	0.0009447	0.0386	non-SMC condensin II complex subunit H2	HALLMARK_FATTY_ACID_METABOLISM
105	CCT4	-0.598	0.0009697	0.0389	chaperonin containing TCP1 subunit 4	HALLMARK_MYC_TARGETS_V1
106	CDK1	-0.598	0.0009697	0.0389	cyclin dependent kinase 1	HALLMARK_E2F_TARGETS, HALLMARK_G2M_CHECKPOINT, HALLMARK_GLYCOLYSIS, HALLMARK_MITOTIC_SPINDLE, HALLMARK_PI3K_AKT_MTOR_SIGNALING, HALLMARK_SPERMATOGENESIS
107	NFAT5	0.596	0.0010348	0.0411	nuclear factor of activated T cells 5	HALLMARK_TNFA_SIGNALING_VIA_NFKB
108	PEX7	-0.594	0.0010618	0.0418	peroxisomal biogenesis factor 7	HALLMARK_BILE_ACID_METABOLISM
109	DRAM2	-0.593	0.0011035	0.0431	DNA damage regulated autophagy modulator 2	HALLMARK_ADIPOGENESIS
110	SDHD	-0.592	0.0011178	0.0432	succinate dehydrogenase complex subunit D	HALLMARK_FATTY_ACID_METABOLISM, HALLMARK_OXIDATIVE_PHOSPHORYLATION
111	NDRG1	-0.592	0.0011321	0.0434	N-myc downstream regulated 1	HALLMARK_ANDROGEN_RESPONSE, HALLMARK_HYPOXIA, HALLMARK_IL2_STAT5_SIGNALING, HALLMARK_P53_PATHWAY
112	JAGN1	-0.591	0.0011614	0.0437	jagunal homolog 1	HALLMARK_ADIPOGENESIS
113	NDUFB8	-0.591	0.0011614	0.0437	NADH:ubiquinone oxidoreductase subunit B8	HALLMARK_OXIDATIVE_PHOSPHORYLATION
114	PTX3	0.589	0.0012065	0.045	pentraxin 3	HALLMARK_EPITHELIAL_MESENCHYMAL_TRANSITION, HALLMARK_TNFA_SIGNALING_VIA_NFKB
115	RPL14	-0.588	0.0012374	0.0456	ribosomal protein L14	HALLMARK_MYC_TARGETS_V1
116	OLFML3	0.587	0.0012531	0.0456	olfactomedin like 3	HALLMARK_ESTROGEN_RESPONSE_EARLY
117	VDAC3	-0.587	0.0012531	0.0456	voltage dependent anion channel 3	HALLMARK_MYC_TARGETS_V1, HALLMARK_OXIDATIVE_PHOSPHORYLATION, HALLMARK_SPERMATOGENESIS
118	INSIG1	-0.586	0.001285	0.0462	insulin induced gene 1	HALLMARK_ANDROGEN_RESPONSE, HALLMARK_APICAL_JUNCTION, HALLMARK_MTORC1_SIGNALING, HALLMARK_UV_RESPONSE_DN
119	ETHE1	-0.585	0.0013176	0.0462	ETHE1, persulfide dioxygenase	HALLMARK_CHOLESTEROL_HOMEOSTASIS
120	COX6B1	-0.585	0.0013342	0.0462	cytochrome c oxidase subunit 6B1	HALLMARK_OXIDATIVE_PHOSPHORYLATION
121	PRIM1	-0.584	0.001351	0.0462	DNA primase subunit 1	HALLMARK_DNA_REPAIR
122	RPS9	-0.584	0.001351	0.0462	ribosomal protein S9	HALLMARK_ALLOGRAFT_REJECTION
123	YWHAQ	-0.584	0.001351	0.0462	tyrosine 3-monooxygenase/tryptophan 5-monooxygenase activation protein theta	HALLMARK_MYC_TARGETS_V1
124	HMGCR	-0.584	0.0013679	0.0462	3-hydroxy-3-methylglutaryl-CoA reductase	HALLMARK_ANDROGEN_RESPONSE, HALLMARK_CHOLESTEROL_HOMEOSTASIS, HALLMARK_MTORC1_SIGNALING
125	PPP1CA	-0.584	0.0013679	0.0462	protein phosphatase 1 catalytic subunit alpha	HALLMARK_PI3K_AKT_MTOR_SIGNALING, HALLMARK_TGF_BETA_SIGNALING
126	SPP1	0.583	0.0013679	0.0462	secreted phosphoprotein 1	HALLMARK_ANGIOGENESIS, HALLMARK_EPITHELIAL_MESENCHYMAL_TRANSITION, HALLMARK_IL2_STAT5_SIGNALING, HALLMARK_KRAS_SIGNALING_UP
127	PGLS	-0.581	0.0014376	0.0481	6-phosphogluconolactonase	HALLMARK_GLYCOLYSIS, HALLMARK_HEME_METABOLISM

## Sheet: Table_S6
Additional File 3: Table S6. Significantly enriched pathways in 96 metabolic pathway gene sets. The two most significant hits are highlighted in grey.
GeneSets	Number of genes	LS permutation
		p value
Glycolysis_and_Gluconeogenesis	70	< 0.00001
Oxidative_Phosphorylation (OXPHOS)	81	< 0.00001
Ubiquinone_Biosynthesis	6	0.00116
Cholesterol_Metabolism	7	0.00459
Citric_Acid_Cycle	56	0.01085
Transport_Golgi_Apparatus	10	0.01323
Protein_Modification	11	0.01486
Carbonic_Acid_Metabolism	13	0.04775

## Sheet: Table_S7
Additional File 3: Table S7. Genes in glycolysis and OXPHOS pathways for which gemcitabine-induced expression changes were significantly correlated with TGI% (p < 0.05). Spearman-rank rho and p values are indicated.
Genes negatively correlated with TGI% are in orange font and genes with FDR adjusted p <0.05 are highlighted. P53 target genes HK2 and SLC2A1 (GLUT1) are in bold font.
Nb	Pathway	Gene	Spearman rho	p value	FDR	Protein name	HALLMARK gene sets that contain this gene
1	Glycolysis_and_Gluconeogenesis	TPI1	-0.82	1.5e-06	0.0119	Triosephosphate isomerase	HALLMARK_GLYCOLYSIS, HALLMARK_HYPOXIA, HALLMARK_MTORC1_SIGNALING
2	Glycolysis_and_Gluconeogenesis	ENO1	-0.81	1.7e-06	0.0119	Alpha-enolase	HALLMARK_GLYCOLYSIS, HALLMARK_HYPOXIA, HALLMARK_MTORC1_SIGNALING
3	Glycolysis_and_Gluconeogenesis	LDHA	-0.77	4.2e-06	0.0124	L-lactate dehydrogenase A chain	HALLMARK_FATTY_ACID_METABOLISM, HALLMARK_GLYCOLYSIS, HALLMARK_HYPOXIA, HALLMARK_MTORC1_SIGNALING, HALLMARK_MYC_TARGETS_V1, HALLMARK_OXIDATIVE_PHOSPHORYLATION
4	Glycolysis_and_Gluconeogenesis	HK2	-0.73	1.95e-05	0.018	Hexokinase-2	HALLMARK_GLYCOLYSIS, HALLMARK_HYPOXIA, HALLMARK_IL2_STAT5_SIGNALING, HALLMARK_MTORC1_SIGNALING, HALLMARK_MYC_TARGETS_V2
5	Glycolysis_and_Gluconeogenesis	GAPDH	-0.72	2.93e-05	0.0186	Glyceraldehyde-3-phosphate dehydrogenase	HALLMARK_HYPOXIA, HALLMARK_MTORC1_SIGNALING
6	Glycolysis_and_Gluconeogenesis	ALDOA	-0.71	3.85e-05	0.0212	Fructose-bisphosphate aldolase A	HALLMARK_ADIPOGENESIS, HALLMARK_FATTY_ACID_METABOLISM, HALLMARK_GLYCOLYSIS, HALLMARK_HYPOXIA, HALLMARK_MTORC1_SIGNALING, HALLMARK_UV_RESPONSE_UP
7	Glycolysis_and_Gluconeogenesis	SLC2A1	-0.69	8.4e-05	0.0236	Solute carrier family 2, facilitated glucose transporter member 1	HALLMARK_ESTROGEN_RESPONSE_EARLY, HALLMARK_HEME_METABOLISM, HALLMARK_HYPOXIA, HALLMARK_MTORC1_SIGNALING, HALLMARK_PI3K_AKT_MTOR_SIGNALING
8	Glycolysis_and_Gluconeogenesis	ENO2	-0.66	0.0002082	0.0325	Gamma-enolase	HALLMARK_APOPTOSIS, HALLMARK_EPITHELIAL_MESENCHYMAL_TRANSITION, HALLMARK_FATTY_ACID_METABOLISM, HALLMARK_GLYCOLYSIS, HALLMARK_HYPOXIA, HALLMARK_UV_RESPONSE_UP
9	Glycolysis_and_Gluconeogenesis	PGK1	-0.64	0.0003114	0.0386	Phosphoglycerate kinase 1	HALLMARK_GLYCOLYSIS, HALLMARK_HYPOXIA, HALLMARK_MTORC1_SIGNALING, HALLMARK_MYC_TARGETS_V1
10	Glycolysis_and_Gluconeogenesis	PGAM1	-0.63	0.0004068	0.041	Phosphoglycerate mutase 1	HALLMARK_GLYCOLYSIS
11	Glycolysis_and_Gluconeogenesis	ALDOC	-0.6	0.0009447	0.0584	Fructose-bisphosphate aldolase C	HALLMARK_CHOLESTEROL_HOMEOSTASIS, HALLMARK_HYPOXIA
12	Glycolysis_and_Gluconeogenesis	GPI	-0.57	0.0016451	0.0746	Glucose-6-phosphate isomerase	HALLMARK_HYPOXIA, HALLMARK_MTORC1_SIGNALING, HALLMARK_OXIDATIVE_PHOSPHORYLATION
13	Glycolysis_and_Gluconeogenesis	PFKFB4	-0.51	0.0065315	0.141	6-phosphofructo-2-kinase/fructose-2,6-bisphosphatase 4
14	Glycolysis_and_Gluconeogenesis	PFKFB3	-0.49	0.0083512	0.159	6-phosphofructo-2-kinase/fructose-2,6-bisphosphatase 3	HALLMARK_ADIPOGENESIS, HALLMARK_HYPOXIA, HALLMARK_TNFA_SIGNALING_VIA_NFKB
15	Glycolysis_and_Gluconeogenesis	PGM1	-0.49	0.0086789	0.161	Phosphoglucomutase-1	HALLMARK_ADIPOGENESIS, HALLMARK_HYPOXIA, HALLMARK_MTORC1_SIGNALING
16	Glycolysis_and_Gluconeogenesis	PFKL	-0.48	0.0101009	0.171	ATP-dependent 6-phosphofructokinase, liver type	HALLMARK_ADIPOGENESIS, HALLMARK_HYPOXIA, HALLMARK_MTORC1_SIGNALING
17	Glycolysis_and_Gluconeogenesis	SLC16A3	-0.48	0.0102918	0.173	Monocarboxylate transporter 4	HALLMARK_GLYCOLYSIS
18	Glycolysis_and_Gluconeogenesis	HK1	-0.46	0.0147995	0.203	Hexokinase-1	HALLMARK_HYPOXIA
19	Glycolysis_and_Gluconeogenesis	ENO3	0.45	0.0183795	0.226	Beta-enolase	HALLMARK_FATTY_ACID_METABOLISM, HALLMARK_HYPOXIA, HALLMARK_IL2_STAT5_SIGNALING, HALLMARK_MYOGENESIS
20	Glycolysis_and_Gluconeogenesis	PFKP	-0.43	0.0245778	0.259	ATP-dependent 6-phosphofructokinase, platelet type	HALLMARK_GLYCOLYSIS, HALLMARK_HYPOXIA, HALLMARK_INTERFERON_GAMMA_RESPONSE, HALLMARK_REACTIVE_OXYGEN_SPECIES_PATHWAY
21	Glycolysis_and_Gluconeogenesis	BPGM	0.38	0.0453426	0.341	Bisphosphoglycerate mutase	HALLMARK_HEME_METABOLISM, HALLMARK_INTERFERON_GAMMA_RESPONSE, HALLMARK_KRAS_SIGNALING_UP
22	Glycolysis_and_Gluconeogenesis	SLC25A11	-0.38	0.0456713	0.343	Mitochondrial 2-oxoglutarate/malate carrier protein	HALLMARK_OXIDATIVE_PHOSPHORYLATION
23	Oxidative_Phosphorylation	COX5B	-0.72	2.49e-05	0.0184	Cytochrome c oxidase subunit 5B, mitochondrial	HALLMARK_OXIDATIVE_PHOSPHORYLATION
24	Oxidative_Phosphorylation	ATP5C1	-0.65	0.0002757	0.0362	ATP synthase subunit gamma, mitochondrial
25	Oxidative_Phosphorylation	ATP5A1	-0.64	0.0003511	0.0396	ATP synthase subunit alpha, mitochondrial
26	Oxidative_Phosphorylation	NDUFA8	-0.64	0.0003564	0.0398	NADH dehydrogenase [ubiquinone] 1 alpha subcomplex subunit 8	HALLMARK_OXIDATIVE_PHOSPHORYLATION
27	Oxidative_Phosphorylation	NDUFB8	-0.59	0.0011614	0.0636	NADH dehydrogenase [ubiquinone] 1 beta subcomplex subunit 8, mitochondrial	HALLMARK_OXIDATIVE_PHOSPHORYLATION
28	Oxidative_Phosphorylation	COX6B1	-0.58	0.0013342	0.0683	Cytochrome c oxidase subunit 6B1	HALLMARK_OXIDATIVE_PHOSPHORYLATION
29	Oxidative_Phosphorylation	COX7B	-0.58	0.0015861	0.0742	Cytochrome c oxidase subunit 7B, mitochondrial	HALLMARK_ADIPOGENESIS, HALLMARK_OXIDATIVE_PHOSPHORYLATION
30	Oxidative_Phosphorylation	COX7C	-0.57	0.0018338	0.0792	Cytochrome c oxidase subunit 7C, mitochondrial	HALLMARK_OXIDATIVE_PHOSPHORYLATION
31	Oxidative_Phosphorylation	UQCRH	-0.57	0.0020169	0.0819	Cytochrome b-c1 complex subunit 6, mitochondrial	HALLMARK_OXIDATIVE_PHOSPHORYLATION
32	Oxidative_Phosphorylation	NDUFA9	-0.56	0.0020896	0.0826	NADH dehydrogenase [ubiquinone] 1 alpha subcomplex subunit 9, mitochondrial	HALLMARK_OXIDATIVE_PHOSPHORYLATION
33	Oxidative_Phosphorylation	NDUFB2	-0.56	0.0021899	0.0846	NADH dehydrogenase [ubiquinone] 1 beta subcomplex subunit 2, mitochondrial	HALLMARK_OXIDATIVE_PHOSPHORYLATION
34	Oxidative_Phosphorylation	NDUFA13	-0.55	0.0026341	0.092	NADH dehydrogenase [ubiquinone] 1 alpha subcomplex subunit 13
35	Oxidative_Phosphorylation	COX4I1	-0.55	0.0029165	0.0951	Cytochrome c oxidase subunit 4 isoform 1, mitochondrial	HALLMARK_OXIDATIVE_PHOSPHORYLATION
36	Oxidative_Phosphorylation	NDUFS3	-0.55	0.0029165	0.0951	NADH dehydrogenase [ubiquinone] iron-sulfur protein 3, mitochondrial	HALLMARK_ADIPOGENESIS, HALLMARK_OXIDATIVE_PHOSPHORYLATION
37	Oxidative_Phosphorylation	NDUFA4	-0.54	0.0034076	0.104	Cytochrome c oxidase subunit NDUFA4	HALLMARK_OXIDATIVE_PHOSPHORYLATION
38	Oxidative_Phosphorylation	NDUFB7	-0.54	0.0035995	0.106	NADH dehydrogenase [ubiquinone] 1 beta subcomplex subunit 7	HALLMARK_ADIPOGENESIS, HALLMARK_OXIDATIVE_PHOSPHORYLATION
39	Oxidative_Phosphorylation	ATP5D	-0.53	0.0046062	0.121	ATP synthase subunit delta, mitochondrial
40	Oxidative_Phosphorylation	ATP5G2	-0.52	0.0053853	0.129	ATP synthase F(0) complex subunit C2, mitochondrial
41	Oxidative_Phosphorylation	ATP5G3	-0.51	0.0056688	0.133	ATP synthase F(0) complex subunit C3, mitochondrial
42	Oxidative_Phosphorylation	ATP5G1	-0.5	0.0078793	0.156	ATP synthase F(0) complex subunit C1, mitochondrial
43	Oxidative_Phosphorylation	UQCRC2	-0.5	0.0081123	0.157	Cytochrome b-c1 complex subunit 2, mitochondrial	HALLMARK_OXIDATIVE_PHOSPHORYLATION
44	Oxidative_Phosphorylation	NDUFAB1	-0.49	0.0085959	0.161	Acyl carrier protein, mitochondrial	HALLMARK_ADIPOGENESIS, HALLMARK_MYC_TARGETS_V1, HALLMARK_OXIDATIVE_PHOSPHORYLATION
45	Oxidative_Phosphorylation	ATP5B	-0.49	0.0090174	0.164	ATP synthase subunit beta, mitochondrial
46	Oxidative_Phosphorylation	NDUFS2	-0.48	0.0108828	0.177	NADH dehydrogenase [ubiquinone] iron-sulfur protein 2, mitochondrial	HALLMARK_OXIDATIVE_PHOSPHORYLATION, HALLMARK_REACTIVE_OXYGEN_SPECIES_PATHWAY
47	Oxidative_Phosphorylation	SLC25A5	-0.48	0.011086	0.178	ADP/ATP translocase 2	HALLMARK_OXIDATIVE_PHOSPHORYLATION
48	Oxidative_Phosphorylation	COX7A2	-0.47	0.0119313	0.185	Cytochrome c oxidase subunit 7A2, mitochondrial	HALLMARK_OXIDATIVE_PHOSPHORYLATION
49	Oxidative_Phosphorylation	COX6C	-0.46	0.0142849	0.202	Cytochrome c oxidase subunit 6C	HALLMARK_ESTROGEN_RESPONSE_LATE, HALLMARK_OXIDATIVE_PHOSPHORYLATION
50	Oxidative_Phosphorylation	NDUFC2	-0.46	0.0142849	0.202	NADH dehydrogenase [ubiquinone] 1 subunit C2	HALLMARK_OXIDATIVE_PHOSPHORYLATION
51	Oxidative_Phosphorylation	COX7A2L	-0.46	0.0149305	0.204	Cytochrome c oxidase subunit 7A-related protein, mitochondrial	HALLMARK_OXIDATIVE_PHOSPHORYLATION
52	Oxidative_Phosphorylation	UCP3	0.46	0.0156004	0.208	Putative mitochondrial transporter UCP3
53	Oxidative_Phosphorylation	NDUFS4	-0.45	0.0164372	0.213	NADH dehydrogenase [ubiquinone] iron-sulfur protein 4, mitochondrial	HALLMARK_OXIDATIVE_PHOSPHORYLATION
54	Oxidative_Phosphorylation	ATP5F1	-0.45	0.0170157	0.216	ATP synthase F(0) complex subunit B1, mitochondrial
55	Oxidative_Phosphorylation	COX5A	-0.43	0.0241824	0.257	Cytochrome c oxidase subunit 5A, mitochondrial	HALLMARK_MYC_TARGETS_V1, HALLMARK_OXIDATIVE_PHOSPHORYLATION
56	Oxidative_Phosphorylation	NDUFS7	-0.42	0.0251809	0.262	NADH dehydrogenase [ubiquinone] iron-sulfur protein 7, mitochondrial	HALLMARK_OXIDATIVE_PHOSPHORYLATION
57	Oxidative_Phosphorylation	NDUFB5	-0.42	0.0255897	0.264	NADH dehydrogenase [ubiquinone] 1 beta subcomplex subunit 5, mitochondrial	HALLMARK_OXIDATIVE_PHOSPHORYLATION
58	Oxidative_Phosphorylation	UQCRC1	-0.42	0.0266357	0.269	Cytochrome b-c1 complex subunit 1, mitochondrial	HALLMARK_ADIPOGENESIS, HALLMARK_OXIDATIVE_PHOSPHORYLATION
59	Oxidative_Phosphorylation	UQCRQ	-0.41	0.031177	0.291	Cytochrome b-c1 complex subunit 8	HALLMARK_ADIPOGENESIS, HALLMARK_OXIDATIVE_PHOSPHORYLATION
60	Oxidative_Phosphorylation	NDUFB1	-0.41	0.0329086	0.297	NADH dehydrogenase [ubiquinone] 1 beta subcomplex subunit 1	HALLMARK_OXIDATIVE_PHOSPHORYLATION
61	Oxidative_Phosphorylation	NDUFV2	-0.4	0.0355176	0.307	NADH dehydrogenase [ubiquinone] flavoprotein 2, mitochondrial	HALLMARK_OXIDATIVE_PHOSPHORYLATION
62	Oxidative_Phosphorylation	COX8A	-0.38	0.0453426	0.341	Cytochrome c oxidase subunit 8A, mitochondrial	HALLMARK_ADIPOGENESIS, HALLMARK_OXIDATIVE_PHOSPHORYLATION
63	Oxidative_Phosphorylation	NDUFS1	-0.38	0.0473437	0.348	NADH-ubiquinone oxidoreductase 75 kDa subunit, mitochondrial	HALLMARK_OXIDATIVE_PHOSPHORYLATION
64	Oxidative_Phosphorylation	NDUFA2	-0.38	0.0480262	0.351	NADH dehydrogenase [ubiquinone] 1 alpha subcomplex subunit 2	HALLMARK_OXIDATIVE_PHOSPHORYLATION

## Sheet: Table_S8
Additional File 3: Table S8. Prevalence of TP53 mutational categories stratified by gemcitabine response status in the Yang and Novartis datasets. Fisher’s exact text p values are indicated for each dataset.
In the Novartis dataset, CR is complete response and PD is progressive disease, corresponding to sensitive and resistant categories, respectively.
Dataset		TP53 mutational status
	Gemcitabine response	Non-pathogenic	Pathogenic	Conflicting
Yang dataset	Resistant	3	10	0
(**p=0.007)	Sensitive	11	3	1
Novartis dataset	PD	2	6	0
(p=0.548)	CR	2	2	0

## Sheet: Table_S9
Additional File 3: Table S9. Significance of the effect of TP53 pathogenic status effect and differences in expression or expression changes on TGI% at 21 days for p53 target genes adjusted for TP53 effect or target gene effect.
P53 target genes HK2 and SLC2A1 (GLUT1) are in bold font.
*NA: gene expression values are zero across all samples
Baseline
Nb	Gene	p value of TP53 effect on TGI%	FDR of TP53 effect adjusted for gene expression	p value of gene effect on TGI%	FDR of gene effect adjusted for TP53 status
1	SLC2A1	0.00847401	0.008	0.229726	0.43
2	SLC2A3	0.00293987	0.003	0.517553	0.62
3	SLC2A4	0.00242975	0.003	0.852146	0.87
4	C12orf5	0.00149817	0.003	0.13469	0.426
5	HK2	0.00135344	0.003	0.250155	0.43
6	SCO2	0.000865396	0.003	0.0367087	0.426
7	AIFM1	0.00236403	0.003	0.163671	0.426
8	GLS2	0.00202482	0.003	0.524517	0.62
9	HIF1A	0.00245474	0.003	0.87042	0.87
10	PGM1	0.00182633	0.003	0.441861	0.62
11	SLC1A3	0.000919422	0.003	0.0967403	0.426
12	SLC7A3	0.00196476	0.003	NA*	NA*
13	BBC3	0.00410699	0.004	0.264593	0.43
14	RRAD	0.00248615	0.003	0.154999	0.426
Drug induced expression changes
Nb	Gene	p value of TP53 effect on TGI%	FDR of TP53 effect adjusted for difference in drug-induced expression change	p value of gene effect on TGI%	FDR of gene effect adjusted for TP53 status
1	SLC2A1	0.0472938	0.047	0.000611222	0.004
2	SLC2A3	0.00207085	0.006	0.576658	0.673
3	SLC2A4	0.00322014	0.006	0.39449	0.614
4	C12orf5	0.00114033	0.006	0.23593	0.472
5	HK2	0.00797762	0.01	0.000439977	0.004
6	SCO2	0.00577556	0.008	0.463093	0.648
7	AIFM1	0.00235689	0.006	0.380107	0.614
8	GLS2	0.00288227	0.006	0.959844	0.96
9	HIF1A	0.00324903	0.006	0.535387	0.673
[truncated: 5 more rows]
